# Supplementary material for: Dynamic cumulative activity of transcription factors as a mechanism of quantitative gene regulation
Source: Genome Biol. 2007 Sep 4;8(9):R181. doi: 10.1186/gb-2007-8-9-r181 (PMC2375019; doi:10.1186/gb-2007-8-9-r181)
Supplement: Additional data file 1 — Detailed results of all the two-regulator motifs in the Cho data and the distribution of the time-shift and conversion efficiencies of given regulators among different convergence modes. [file gb-2007-8-9-r181-S1.xls]

## Sheet: Sheet1
the results of two-regulator-to-one-target-gene motifs in the Cho dataset for the manuscript by He et al (2007) Shifted cumulative activity of transcription factors as a mechanism of quantitative gene regulation
cell cycle phases are assigned by Cho et al.(1998)
cell cycle processess are annotated by Gene Ontology (GO) database; the detailed literatures for the annotations used in this work are provided in the Supplementary File 1
in the column the holistic relationship between the assembled profile of regulators and that of target gene, 1 represent positive relationship and 0 represent negative relationship
in the column cell cycle phases, blank means the corresponding gene presently is not assigned to cell cycle phases.
in the column cell cycle process, blank means the corresponding gene presently is not annotated to cell cycle processes.
indexes (row number) for regulators or target genes is for identification of genes transcriptional expressional profile in the calculation by programs.
in the column "FFL involved in or not", FFL indicates the corresponding motif is an FFL
local clustering coefficient	function time point of regulator 1	function time point of regulator 2	time shift among the two regulators	conversion efficiency of regualtor1	conversion efficiency of regualtor2	end time point of the alignment in the assembled transcriptional expression profile of regulators	end time point of the alignment in the transcriptional expression profile of target gene	number of time points matched between the assembled profile and that of the target gene	the holistic relationship between the assembled profile of regulators and that of target gene	index of the convergence mode		index (row number) of regulator 1 in the expression data	index (row number) of regulator 2 in the expression data	index (row number) of target gene in the expression data		systematic name of regualtor 1	systematic name of regualtor 2	systematic name of target gene		standard name of regualtor 1	standard name of regualtor 2	standard name of target gene		cell cycle phases of regualtor 1	cell cycle phases of regualtor 1	cell cycle phases of target gene					annotated cell cycle process of regulator1	annotated cell cycle process of regulator2	annotated cell cycle process of target gene			FFL involved in or not
13.2449	9	1	-8	1	0.7	16	17	16	1	1		102	4805	3711		YBL103C	YOL067C	YLR304C		RTG3	RTG1	ACO1
13.0082	9	1	-8	1	0.7	15	15	14	1	1		102	4805	524		YBL103C	YOL067C	YCR005C		RTG3	RTG1	CIT2				earlyG1
13.2317	9	1	-8	1	0.7	16	17	15	1	1		102	4805	4987		YBL103C	YOL067C	YOR136W		RTG3	RTG1	IDH2
9.8871	1	4	3	-0.3	0.6	15	17	15	1	2		4597	5196	223		YNL068C	YOR372C	YBR037C		FKH2	NDD1	SCO1									// regulation of progression through cell cycle // G2-specific	// G2/M-specific
13.0754	1	4	3	-0.3	0.6	17	17	17	1	2		4597	5196	281		YNL068C	YOR372C	YBR092C		FKH2	NDD1	PHO3									// regulation of progression through cell cycle // G2-specific	// G2/M-specific
13.2411	1	4	3	-0.3	0.6	17	17	16	1	2		4597	5196	3926		YNL068C	YOR372C	YML050W		FKH2	NDD1	YML050W									// regulation of progression through cell cycle // G2-specific	// G2/M-specific
13.364	1	4	3	-0.3	0.6	17	17	17	1	2		4597	5196	224		YNL068C	YOR372C	YBR038W		FKH2	NDD1	CHS2				G2					// regulation of progression through cell cycle // G2-specific	// G2/M-specific
10.921	1	4	3	-0.3	0.6	17	17	17	1	2		4597	5196	859		YNL068C	YOR372C	YDR033W		FKH2	NDD1	MRH1				earlyG1					// regulation of progression through cell cycle // G2-specific	// G2/M-specific
13.2345	1	8	7	-0.7	0.6	14	14	11	0	3		4597	3568	1673		YNL068C	YLR131C	YER124C		FKH2	ACE2	DSE1			M						// regulation of progression through cell cycle // G2-specific	// G1-specific				FFL
11.845	1	8	7	-0.7	0.6	16	17	13	1	3		4597	3568	1674		YNL068C	YLR131C	YER125W		FKH2	ACE2	RSP5			M						// regulation of progression through cell cycle // G2-specific	// G1-specific				FFL
14.3881	1	7	6	0.8	0.3	11	11	11	1	4		4597	2580	4502		YNL068C	YHR206W	YNL172W		FKH2	SKN7	APC1									// regulation of progression through cell cycle // G2-specific
10.9086	1	7	6	0.8	0.3	9	12	9	1	4		4597	2580	4501		YNL068C	YHR206W	YNL173C		FKH2	SKN7	MDG1				lateG1					// regulation of progression through cell cycle // G2-specific
15.1502	10	1	-9	-0.5	0.8	17	17	17	1	5		2634	3608	2088		YIL122W	YLR183C	YGR015C		POG1	TOS4	YGR015C			lateG1						// G1/S-specific // re-entry into mitotic cell cycle after pheromone arrest	// G1/S-specific
4.8598	10	1	-9	-0.5	0.8	13	17	11	0	5		2634	3608	2089		YIL122W	YLR183C	YGR016W		POG1	TOS4	YGR016W			lateG1						// G1/S-specific // re-entry into mitotic cell cycle after pheromone arrest	// G1/S-specific
14.4528	10	1	-9	0.3	0.9	14	15	14	1	6		2634	5196	3260		YIL122W	YOR372C	YKL048C		POG1	NDD1	ELM1				G2					// G1/S-specific // re-entry into mitotic cell cycle after pheromone arrest	// G2/M-specific
11.25	10	1	-9	0.3	0.9	10	16	10	1	6		2634	5196	4835		YIL122W	YOR372C	YOL034W		POG1	NDD1	SMC5									// G1/S-specific // re-entry into mitotic cell cycle after pheromone arrest	// G2/M-specific
9.5761	8	1	-7	0.7	0.1	15	15	15	1	7		2634	3946	2183		YIL122W	YML027W	YGR124W		POG1	YOX1	ASN2			lateG1						// G1/S-specific // re-entry into mitotic cell cycle after pheromone arrest	// G1/S-specific // regulation of progression through mitotic cell cycle
9.5799	8	1	-7	0.7	0.1	14	15	14	1	7		2634	3946	1412		YIL122W	YML027W	YJL081C		POG1	YOX1	ARP4			lateG1						// G1/S-specific // re-entry into mitotic cell cycle after pheromone arrest	// G1/S-specific // regulation of progression through mitotic cell cycle
10.5648	8	1	-7	0.7	0.1	15	17	15	0	7		2634	3946	2182		YIL122W	YML027W	YGR123C		POG1	YOX1	PPT1			lateG1						// G1/S-specific // re-entry into mitotic cell cycle after pheromone arrest	// G1/S-specific // regulation of progression through mitotic cell cycle
11.0107	8	1	-7	0.7	0.1	15	16	15	1	7		2634	3946	1057		YIL122W	YML027W	YDR251W		POG1	YOX1	PAM1			lateG1						// G1/S-specific // re-entry into mitotic cell cycle after pheromone arrest	// G1/S-specific // regulation of progression through mitotic cell cycle
11.5883	1	8	7	0.7	0.4	10	16	10	1	8		2634	362	3783		YIL122W	YBR182C	YLR393W		POG1	SMP1	ATP10									// G1/S-specific // re-entry into mitotic cell cycle after pheromone arrest
12.1912	1	8	7	0.7	0.4	17	17	16	1	8		2634	362	3782		YIL122W	YBR182C	YLR392C		POG1	SMP1	YLR392C									// G1/S-specific // re-entry into mitotic cell cycle after pheromone arrest
8.5569	2	1	-1	0.2	0.5	6	11	6	1	9		2634	236	1750		YIL122W	YBR049C	YFL039C		POG1	REB1	ACT1									// G1/S-specific // re-entry into mitotic cell cycle after pheromone arrest		// actin filament reorganization during cell cycle
14.1812	2	1	-1	0.2	0.5	13	15	13	1	9		2634	236	2236		YIL122W	YBR049C	YGR184C		POG1	REB1	UBR1									// G1/S-specific // re-entry into mitotic cell cycle after pheromone arrest
11.1361	1	9	8	0.8	0.9	15	17	15	0	10		2634	2761	1991		YIL122W	YIR018W	YGL093W		POG1	YAP5	SPC105									// G1/S-specific // re-entry into mitotic cell cycle after pheromone arrest	// G1/S-specific
11.2998	1	9	8	0.8	0.9	16	17	16	0	10		2634	2761	1990		YIL122W	YIR018W	YGL094C		POG1	YAP5	PAN2									// G1/S-specific // re-entry into mitotic cell cycle after pheromone arrest	// G1/S-specific
10.2745	1	6	5	-0.4	0.4	17	17	17	0	11		2113	5196	3511		YGR044C	YOR372C	YLR066W		RME1	NDD1	SPC3		earlyG1								// G2/M-specific
11.0007	1	6	5	-0.4	0.4	8	10	8	1	11		2113	5196	3510		YGR044C	YOR372C	YLR065C		RME1	NDD1	YLR065C		earlyG1								// G2/M-specific
13.1287	2	1	-1	0.9	0.2	17	17	17	0	12		3023	1542	424		YJR060W	YEL009C	YBR250W		CBF1	GCN4	YBR250W
13.1568	2	1	-1	0.9	0.2	17	17	17	1	12		3023	1542	423		YJR060W	YEL009C	YBR249C		CBF1	GCN4	ARO4
13.0259	1	8	7	0.3	0.1	17	17	17	0	13		3023	3946	4571		YJR060W	YML027W	YNL095C		CBF1	YOX1	YNL095C			lateG1							// G1/S-specific // regulation of progression through mitotic cell cycle
7.588	1	8	7	0.3	0.1	10	13	9	1	13		3023	3946	4572		YJR060W	YML027W	YNL094W		CBF1	YOX1	APP1			lateG1							// G1/S-specific // regulation of progression through mitotic cell cycle
10.396	3	1	-2	-0.7	0.6	7	9	7	1	14		3023	3987	4405		YJR060W	YMR016C	YNL282W		CBF1	SOK2	POP3
13.0482	3	1	-2	-0.7	0.6	16	16	16	0	14		3023	3987	4404		YJR060W	YMR016C	YNL283C		CBF1	SOK2	WSC2
13.0205	1	4	3	0.5	0.9	11	16	11	0	15		4479	535	3425		YNL199C	YCR018C	YLL032C		GCR2	SRD1	YLL032C
8.02	1	4	3	0.5	0.9	7	17	6	1	15		4479	535	661		YNL199C	YCR018C	YDL192W		GCR2	SRD1	ARF1
10.7199	10	1	-9	-0.2	1	17	17	17	0	16		5513	3671	2386		YPR065W	YLR256W	YHR007C		ROX1	HAP1	ERG11														FFL
13.8196	10	1	-9	-0.2	1	17	17	16	0	16		5513	3671	3900		YPR065W	YLR256W	YML075C		ROX1	HAP1	HMG1														FFL
14.2153	10	1	-9	-0.2	1	17	17	16	1	16		5513	3671	869		YPR065W	YLR256W	YDR044W		ROX1	HAP1	HEM13														FFL
13.3814	7	1	-6	0.5	0	15	17	15	1	17		3082	3946	1294		YJR127C	YML027W	YDR515W		RSF2	YOX1	SLF1			lateG1							// G1/S-specific // regulation of progression through mitotic cell cycle
7.9397	7	1	-6	0.5	0	16	16	15	0	17		3082	3946	1293		YJR127C	YML027W	YDR514C		RSF2	YOX1	YDR514C			lateG1							// G1/S-specific // regulation of progression through mitotic cell cycle
10.0883	2	1	-1	1	0.1	10	17	10	0	18		2062	964	3864		YGL013C	YDR146C	YML111W		PDR1	SWI5	BUL2			M							// G1-specific
9.7398	2	1	-1	1	0.1	17	17	17	0	18		2062	964	3629		YGL013C	YDR146C	YLR207W		PDR1	SWI5	HRD3			M							// G1-specific
9.5526	1	8	7	0.7	0.3	9	17	8	1	19		2062	187	1198		YGL013C	YBL005W	YDR406W		PDR1	PDR3	PDR15														FFL
13.372	1	8	7	0.7	0.3	17	17	17	1	19		2062	187	896		YGL013C	YBL005W	YDR072C		PDR1	PDR3	IPT1														FFL
14.1559	1	8	7	0.7	0.3	16	17	16	1	19		2062	187	2326		YGL013C	YBL005W	YGR281W		PDR1	PDR3	YOR1				earlyG1										FFL
13.0113	1	5	4	-0.3	1	14	17	14	1	20		1889	2042	3490		YGL209W	YGL035C	YLR042C		MIG2	MIG1	YLR042C														FFL
12.5463	1	5	4	-0.3	1	17	17	17	0	20		1889	2042	237		YGL209W	YGL035C	YBR050C		MIG2	MIG1	REG2														FFL
13.3984	1	5	4	-0.3	1	17	17	17	0	20		1889	2042	1737		YGL209W	YGL035C	YFL054C		MIG2	MIG1	YFL054C														FFL
9.5913	1	5	4	-0.3	1	17	17	17	0	20		1889	2042	2425		YGL209W	YGL035C	YHR043C		MIG2	MIG1	DOG2														FFL
10.3827	1	9	8	-0.9	0.6	12	17	12	1	21		2625	3203	4212		YIL131C	YKL112W	YKR059W		FKH1	ABF1	TIF1		G2							// regulation of progression through cell cycle
9.6365	1	9	8	-0.9	0.6	12	17	12	1	21		2625	3203	4045		YIL131C	YKL112W	YMR079W		FKH1	ABF1	SEC14		G2							// regulation of progression through cell cycle
11.7413	1	9	8	-0.9	0.6	15	17	15	0	21		2625	3203	4044		YIL131C	YKL112W	YMR078C		FKH1	ABF1	CTF18		G2		lateG1					// regulation of progression through cell cycle
9.6065	1	8	7	-0.8	0.5	17	17	13	1	22		2625	3608	121		YIL131C	YLR183C	YBL081W		FKH1	TOS4	YBL081W		G2	lateG1						// regulation of progression through cell cycle	// G1/S-specific
9.4367	1	8	7	-0.8	0.5	12	14	11	1	22		2625	3608	120		YIL131C	YLR183C	YBL082C		FKH1	TOS4	ALG3		G2	lateG1						// regulation of progression through cell cycle	// G1/S-specific
10.832	1	2	1	0.4	-0.8	11	16	11	1	23		2625	3601	297		YIL131C	YLR176C	YBR109C		FKH1	RFX1	CMD1		G2							// regulation of progression through cell cycle
11.6336	1	2	1	0.4	-0.8	15	15	15	0	23		2625	3601	298		YIL131C	YLR176C	YBR110W		FKH1	RFX1	ALG1		G2							// regulation of progression through cell cycle
9.0539	1	7	6	0.9	0.2	17	17	16	1	24		679	4466	1529		YDL170W	YNL216W	YEL023C		UGA3	RAP1	YEL023C
13.0679	1	7	6	0.9	0.2	16	17	16	0	24		679	4466	1530		YDL170W	YNL216W	YEL022W		UGA3	RAP1	GEA2
13.3034	7	1	-6	1	0.1	14	17	14	1	25		942	4770	3588		YDR123C	YOL108C	YLR153C		INO2	INO4	ACS2
8.8592	7	1	-6	1	0.1	15	16	15	1	25		942	4770	2006		YDR123C	YOL108C	YGL077C		INO2	INO4	HNM1
6.8967	7	1	-6	1	0.1	8	11	6	1	25		942	4770	1594		YDR123C	YOL108C	YER043C		INO2	INO4	SAH1
11.5409	7	1	-6	1	0.1	14	16	14	1	25		942	4770	3570		YDR123C	YOL108C	YLR133W		INO2	INO4	CKI1
12.2025	7	1	-6	1	0.1	13	13	13	0	25		942	4770	1277		YDR123C	YOL108C	YDR497C		INO2	INO4	ITR1
10.3192	1	6	5	-0.8	0.1	14	16	13	0	26		236	4014	3251		YBR049C	YMR043W	YKL058W		REB1	MCM1	TOA2
11.3813	1	6	5	-0.8	0.1	14	14	13	0	26		236	4014	3250		YBR049C	YMR043W	YKL059C		REB1	MCM1	MPE1
13.0493	1	1	0	0.7	0.2	13	17	13	1	27		236	3987	5032		YBR049C	YMR016C	YOR187W		REB1	SOK2	TUF1
13.1687	1	1	0	0.7	0.2	14	17	14	1	27		236	3987	4010		YBR049C	YMR016C	YMR039C		REB1	SOK2	SUB1
8.2639	1	1	0	0.7	0.2	15	15	15	0	27		236	3987	4011		YBR049C	YMR016C	YMR040W		REB1	SOK2	YMR040W
15.2037	1	6	5	-0.2	0.7	17	17	17	1	28		236	1988	4865		YBR049C	YGL096W	YOL004W		REB1	TOS8	SIN3										// G1/S-specific
8.9003	1	6	5	-0.2	0.7	13	17	10	1	28		236	1988	4864		YBR049C	YGL096W	YOL005C		REB1	TOS8	RPB11										// G1/S-specific
13.5166	4	1	-3	-0.9	0.1	17	17	17	1	29		236	173	3856		YBR049C	YBL021C	YML119W		REB1	HAP3	YML119W				M
14.5803	4	1	-3	-0.9	0.1	16	17	16	1	29		236	173	3855		YBR049C	YBL021C	YML120C		REB1	HAP3	NDI1
13.0745	2	1	-1	1	-0.6	16	17	16	1	30		236	1235	411		YBR049C	YDR451C	YBR237W		REB1	YHP1	PRP5			G2							// G1/S-specific // regulation of progression through mitotic cell cycle
6.995	2	1	-1	1	-0.6	9	9	8	1	30		236	1235	1938		YBR049C	YDR451C	YGL151W		REB1	YHP1	NUT1			G2							// G1/S-specific // regulation of progression through mitotic cell cycle
12.2992	2	1	-1	1	-0.6	14	14	13	1	30		236	1235	410		YBR049C	YDR451C	YBR236C		REB1	YHP1	ABD1			G2							// G1/S-specific // regulation of progression through mitotic cell cycle
14.439	8	1	-7	0.8	0.5	17	17	17	1	31		236	1820	3056		YBR049C	YFR034C	YJR098C		REB1	PHO4	YJR098C
8.1383	8	1	-7	0.8	0.5	16	17	16	1	31		236	1820	3057		YBR049C	YFR034C	YJR099W		REB1	PHO4	YUH1
7.8853	1	1	0	-0.6	0.1	8	9	8	1	32		236	3608	2723		YBR049C	YLR183C	YIL022W		REB1	TOS4	TIM44			lateG1							// G1/S-specific
6.3344	1	1	0	-0.6	0.1	4	4	3	1	32		236	3608	1540		YBR049C	YLR183C	YEL012W		REB1	TOS4	UBC8			lateG1							// G1/S-specific
13.352	1	1	0	-0.6	0.1	17	17	16	1	32		236	3608	2722		YBR049C	YLR183C	YIL023C		REB1	TOS4	YIL023C			lateG1							// G1/S-specific
11.3717	1	1	0	-0.6	0.1	16	17	16	1	32		236	3608	5515		YBR049C	YLR183C	YPR067W		REB1	TOS4	ISA2			lateG1							// G1/S-specific
7.5964	1	1	0	-0.6	0.1	9	14	7	0	32		236	3608	1063		YBR049C	YLR183C	YDR257C		REB1	TOS4	SET7			lateG1							// G1/S-specific
7.7141	7	1	-6	0.3	0.5	17	17	17	0	33		236	362	4553		YBR049C	YBR182C	YNL113W		REB1	SMP1	RPC19
15.6661	7	1	-6	0.3	0.5	17	17	17	1	33		236	362	4552		YBR049C	YBR182C	YNL115C		REB1	SMP1	YNL115C
13.5792	2	1	-1	1	0.1	16	16	16	1	34		236	3946	5163		YBR049C	YML027W	YOR335C		REB1	YOX1	ALA1			lateG1							// G1/S-specific // regulation of progression through mitotic cell cycle
8.4117	2	1	-1	1	0.1	5	14	5	0	34		236	3946	5164		YBR049C	YML027W	YOR336W		REB1	YOX1	KRE5			lateG1							// G1/S-specific // regulation of progression through mitotic cell cycle
12.449	2	1	-1	1	0.1	17	17	17	1	34		236	3946	1704		YBR049C	YML027W	YER156C		REB1	YOX1	YER156C			lateG1							// G1/S-specific // regulation of progression through mitotic cell cycle
7.7407	2	1	-1	1	0.1	15	15	15	1	34		236	3946	1705		YBR049C	YML027W	YER157W		REB1	YOX1	COG3			lateG1							// G1/S-specific // regulation of progression through mitotic cell cycle
12.4504	8	1	-7	0.9	0.7	15	17	15	1	35		236	3391	4148		YBR049C	YKR099W	YMR188C		REB1	BAS1	MRPS17
15.7399	8	1	-7	0.9	0.7	16	17	16	1	35		236	3391	4149		YBR049C	YKR099W	YMR189W		REB1	BAS1	GCV2
8.632	6	1	-5	-1	0.2	14	17	13	0	36		236	5196	5296		YBR049C	YOR372C	YPL180W		REB1	NDD1	TCO89										// G2/M-specific
13.022	6	1	-5	-1	0.2	14	16	14	0	36		236	5196	2422		YBR049C	YOR372C	YHR040W		REB1	NDD1	BCD1										// G2/M-specific
11.3933	6	1	-5	-1	0.2	17	17	17	0	36		236	5196	4663		YBR049C	YOR372C	YNR011C		REB1	NDD1	PRP2										// G2/M-specific
13.9374	6	1	-5	-1	0.2	17	17	16	0	36		236	5196	4664		YBR049C	YOR372C	YNR012W		REB1	NDD1	URK1										// G2/M-specific
14.694	9	1	-8	-0.9	0.1	17	17	16	0	37		738	4014	2674		YDL106C	YMR043W	YIL077C		PHO2	MCM1	YIL077C
8.9222	9	1	-8	-0.9	0.1	15	17	13	0	37		738	4014	2675		YDL106C	YMR043W	YIL076W		PHO2	MCM1	SEC28
11.9725	1	4	3	1	0.1	13	16	13	0	38		738	4562	781		YDL106C	YNL103W	YDL059C		PHO2	MET4	RAD59
13.0489	1	4	3	1	0.1	17	17	17	1	38		738	4562	782		YDL106C	YNL103W	YDL058W		PHO2	MET4	USO1
11.0146	2	1	-1	-0.6	0.5	17	17	16	0	39		738	3466	1531		YDL106C	YLR014C	YEL021W		PHO2	PPR1	URA3			G2
14.351	2	1	-1	-0.6	0.5	16	16	15	0	39		738	3466	3111		YDL106C	YLR014C	YKL216W		PHO2	PPR1	URA1			G2
7.6902	1	5	4	0	0.7	7	9	7	1	40		738	1820	4630		YDL106C	YFR034C	YNL029C		PHO2	PHO4	KTR5
14.224	1	5	4	0	0.7	17	17	17	1	40		738	1820	4631		YDL106C	YFR034C	YNL027W		PHO2	PHO4	CRZ1
8.5628	1	5	4	0	0.7	9	17	8	1	40		738	1820	3587		YDL106C	YFR034C	YLR152C		PHO2	PHO4	YLR152C
12.3076	5	1	-4	-0.7	0.5	17	17	17	1	41		738	3391	4083		YDL106C	YKR099W	YMR120C		PHO2	BAS1	ADE17
10.1924	5	1	-4	-0.7	0.5	4	17	4	1	41		738	3391	1200		YDL106C	YKR099W	YDR408C		PHO2	BAS1	ADE8
13.1126	5	1	-4	-0.7	0.5	16	17	16	1	41		738	3391	1866		YDL106C	YKR099W	YGL234W		PHO2	BAS1	ADE5,7
13.0665	5	1	-4	-0.7	0.5	13	17	13	1	41		738	3391	2128		YDL106C	YKR099W	YGR061C		PHO2	BAS1	ADE6
11.0129	4	1	-3	-0.9	0.3	14	14	14	0	42		868	1235	2322		YDR043C	YDR451C	YGR277C		NRG1	YHP1	YGR277C			G2							// G1/S-specific // regulation of progression through mitotic cell cycle
11.2957	4	1	-3	-0.9	0.3	14	15	14	1	42		868	1235	2323		YDR043C	YDR451C	YGR278W		NRG1	YHP1	CWC22			G2							// G1/S-specific // regulation of progression through mitotic cell cycle
13.6527	6	1	-5	-0.4	0.9	16	17	16	0	43		868	2580	5108		YDR043C	YHR206W	YOR273C		NRG1	SKN7	TPO4				earlyG1										FFL
10.5769	6	1	-5	-0.4	0.9	13	17	11	1	43		868	2580	5109		YDR043C	YHR206W	YOR274W		NRG1	SKN7	MOD5				G2										FFL
6.7454	1	7	6	0.5	0.2	11	17	5	1	44		3992	3608	1694		YMR021C	YLR183C	YER146W		MAC1	TOS4	LSM5			lateG1							// G1/S-specific
13.128	1	7	6	0.5	0.2	14	16	13	0	44		3992	3608	5551		YMR021C	YLR183C	YPR111W		MAC1	TOS4	DBF20			lateG1	G2						// G1/S-specific	// cell cycle
10.823	9	1	-8	0.4	0.5	14	16	14	1	45		2580	1661	4349		YHR206W	YER111C	YMR306W		SKN7	SWI4	FKS3			earlyG1							// G1/S transition // cell cycle
13.7581	9	1	-8	0.4	0.5	17	17	17	1	45		2580	1661	3099		YHR206W	YER111C	YJR148W		SKN7	SWI4	BAT2			earlyG1	lateG1						// G1/S transition // cell cycle
9.5958	9	1	-8	0.4	0.5	13	14	9	1	45		2580	1661	4348		YHR206W	YER111C	YMR305C		SKN7	SWI4	SCW10			earlyG1							// G1/S transition // cell cycle
13.0252	9	1	-8	0.4	0.5	14	16	14	0	45		2580	1661	5468		YHR206W	YER111C	YPR009W		SKN7	SWI4	SUT2			earlyG1							// G1/S transition // cell cycle
13.0097	1	5	4	-0.5	0.4	16	16	16	1	46		2580	2009	2262		YHR206W	YGL073W	YGR211W		SKN7	HSF1	ZPR1											// regulation of progression through cell cycle
13.4229	1	5	4	-0.5	0.4	13	17	13	1	46		2580	2009	2261		YHR206W	YGL073W	YGR210C		SKN7	HSF1	YGR210C
13.0099	5	1	-4	1	-0.1	15	16	15	1	47		2580	3568	3967		YHR206W	YLR131C	YML007W		SKN7	ACE2	YAP1			M							// G1-specific
9.086	5	1	-4	1	-0.1	17	17	17	1	47		2580	3568	3966		YHR206W	YLR131C	YML008C		SKN7	ACE2	ERG6			M							// G1-specific
14.493	3	1	-2	0.8	0.3	15	17	15	0	48		2580	1235	2954		YHR206W	YDR451C	YJL115W		SKN7	YHP1	ASF1			G2	S						// G1/S-specific // regulation of progression through mitotic cell cycle
12.5762	3	1	-2	0.8	0.3	8	8	8	0	48		2580	1235	2953		YHR206W	YDR451C	YJL116C		SKN7	YHP1	NCA3			G2							// G1/S-specific // regulation of progression through mitotic cell cycle
10.3127	1	9	8	0	0.4	13	13	13	1	49		2761	3946	2229		YIR018W	YML027W	YGR175C		YAP5	YOX1	ERG1			lateG1						// G1/S-specific	// G1/S-specific // regulation of progression through mitotic cell cycle
8.7852	1	9	8	0	0.4	11	16	11	1	49		2761	3946	1729		YIR018W	YML027W	YER183C		YAP5	YOX1	FAU1			lateG1						// G1/S-specific	// G1/S-specific // regulation of progression through mitotic cell cycle
10.6057	1	9	8	0	0.4	15	15	13	0	49		2761	3946	2335		YIR018W	YML027W	YGR295C		YAP5	YOX1	COS6			lateG1						// G1/S-specific	// G1/S-specific // regulation of progression through mitotic cell cycle
9.1917	9	1	-8	0.1	0	15	17	14	1	50		2761	3608	2483		YIR018W	YLR183C	YHR103W		YAP5	TOS4	SBE22			lateG1						// G1/S-specific	// G1/S-specific
8.5516	9	1	-8	0.1	0	14	17	11	0	50		2761	3608	1806		YIR018W	YLR183C	YFR022W		YAP5	TOS4	ROG3			lateG1						// G1/S-specific	// G1/S-specific
12.4753	9	1	-8	0.1	0	15	17	15	1	50		2761	3608	4687		YIR018W	YLR183C	YNR036C		YAP5	TOS4	YNR036C			lateG1						// G1/S-specific	// G1/S-specific
7.9519	9	1	-8	0.1	0	17	17	12	0	50		2761	3608	3488		YIR018W	YLR183C	YLR039C		YAP5	TOS4	RIC1			lateG1						// G1/S-specific	// G1/S-specific
13.4519	9	1	-8	0.1	0	15	17	15	1	50		2761	3608	3109		YIR018W	YLR183C	YKL218C		YAP5	TOS4	SRY1			lateG1						// G1/S-specific	// G1/S-specific
13.3499	9	1	-8	-0.8	0.1	16	16	13	1	51		2761	4142	4680		YIR018W	YMR182C	YNR029C		YAP5	RGM1	YNR029C									// G1/S-specific
5.4714	9	1	-8	-0.8	0.1	16	17	16	0	51		2761	4142	4681		YIR018W	YMR182C	YNR030W		YAP5	RGM1	ALG12									// G1/S-specific
11.6423	10	1	-9	0.1	0	17	17	16	0	52		2761	4631	1165		YIR018W	YNL027W	YDR370C		YAP5	CRZ1	YDR370C									// G1/S-specific
6.3503	10	1	-9	0.1	0	16	16	9	0	52		2761	4631	1166		YIR018W	YNL027W	YDR371W		YAP5	CRZ1	CTS2									// G1/S-specific
13.4109	10	1	-9	0.1	0	17	17	17	1	52		2761	4631	3116		YIR018W	YNL027W	YKL211C		YAP5	CRZ1	TRP3									// G1/S-specific
10.3506	1	5	4	0	0.3	16	17	16	1	53		2761	5171	16		YIR018W	YOR344C	YAL060W		YAP5	TYE7	BDH1									// G1/S-specific	// G1/S-specific
6.9924	1	5	4	0	0.3	15	17	15	1	53		2761	5171	1937		YIR018W	YOR344C	YGL153W		YAP5	TYE7	PEX14									// G1/S-specific	// G1/S-specific
13.1124	1	5	4	0	0.3	14	14	14	0	53		2761	5171	1936		YIR018W	YOR344C	YGL154C		YAP5	TYE7	LYS5									// G1/S-specific	// G1/S-specific
9.047	1	5	4	0	0.3	8	17	8	1	54		2761	1988	3700		YIR018W	YGL096W	YLR290C		YAP5	TOS8	YLR290C									// G1/S-specific	// G1/S-specific
13.4211	1	5	4	0	0.3	8	8	8	1	54		2761	1988	4321		YIR018W	YGL096W	YMR277W		YAP5	TOS8	FCP1									// G1/S-specific	// G1/S-specific
10.4232	1	8	7	-1	0.5	14	16	13	1	55		2761	1213	290		YIR018W	YDR423C	YBR102C		YAP5	CAD1	EXO84									// G1/S-specific					FFL
10.5681	1	8	7	-1	0.5	12	16	12	0	55		2761	1213	291		YIR018W	YDR423C	YBR103W		YAP5	CAD1	SIF2									// G1/S-specific					FFL
10.2251	1	8	7	-1	0.5	12	13	12	0	55		2761	1213	3212		YIR018W	YDR423C	YKL101W		YAP5	CAD1	HSL1				lateG1					// G1/S-specific		// regulation of progression through cell cycle // G2/M transition			FFL
11.1301	1	5	4	0.7	0.5	16	16	16	1	56		2761	1281	1213		YIR018W	YDR501W	YDR423C		YAP5	PLM2	CAD1									// G1/S-specific	// G1/S-specific
7.2258	1	5	4	0.7	0.5	12	17	12	0	56		2761	1281	1709		YIR018W	YDR501W	YER162C		YAP5	PLM2	RAD4									// G1/S-specific	// G1/S-specific
12.9461	1	5	4	0.7	0.5	12	17	11	0	56		2761	1281	5431		YIR018W	YDR501W	YPL030W		YAP5	PLM2	YPL030W									// G1/S-specific	// G1/S-specific
13.2327	1	7	6	0	0.5	17	17	17	1	57		2761	3203	4385		YIR018W	YKL112W	YNL306W		YAP5	ABF1	MRPS18									// G1/S-specific
9.3025	1	7	6	0	0.5	17	17	17	1	57		2761	3203	4384		YIR018W	YKL112W	YNL307C		YAP5	ABF1	MCK1									// G1/S-specific
9.8289	1	6	5	0.9	0.1	15	15	13	1	58		2761	964	2628		YIR018W	YDR146C	YIL128W		YAP5	SWI5	MET18			M						// G1/S-specific	// G1-specific
9.8818	1	6	5	0.9	0.1	13	17	13	0	58		2761	964	2627		YIR018W	YDR146C	YIL129C		YAP5	SWI5	TAO3			M						// G1/S-specific	// G1-specific
7.3302	1	2	1	1	0.1	10	11	9	1	59		1281	3946	1652		YDR501W	YML027W	YER100W		PLM2	YOX1	UBC6			lateG1						// G1/S-specific	// G1/S-specific // regulation of progression through mitotic cell cycle				FFL
6.5814	1	2	1	1	0.1	6	6	6	0	59		1281	3946	2296		YDR501W	YML027W	YGR248W		PLM2	YOX1	SOL4			lateG1						// G1/S-specific	// G1/S-specific // regulation of progression through mitotic cell cycle				FFL
14.0488	1	2	1	1	0.1	17	17	17	1	59		1281	3946	643		YDR501W	YML027W	YDL211C		PLM2	YOX1	YDL211C			lateG1						// G1/S-specific	// G1/S-specific // regulation of progression through mitotic cell cycle				FFL
10.2182	1	2	1	1	0.1	17	17	17	0	59		1281	3946	2135		YDR501W	YML027W	YGR070W		PLM2	YOX1	ROM1			lateG1						// G1/S-specific	// G1/S-specific // regulation of progression through mitotic cell cycle				FFL
8.6383	1	2	1	1	0.1	12	16	12	1	59		1281	3946	1651		YDR501W	YML027W	YER099C		PLM2	YOX1	PRS2			lateG1						// G1/S-specific	// G1/S-specific // regulation of progression through mitotic cell cycle				FFL
7.9494	1	2	1	1	0.1	7	13	4	1	59		1281	3946	458		YDR501W	YML027W	YBR286W		PLM2	YOX1	APE3			lateG1						// G1/S-specific	// G1/S-specific // regulation of progression through mitotic cell cycle				FFL
13.2483	1	9	8	1	-0.1	17	17	17	0	60		1281	3608	753		YDR501W	YLR183C	YDL089W		PLM2	TOS4	YDL089W			lateG1						// G1/S-specific	// G1/S-specific
10.2893	1	9	8	1	-0.1	13	15	13	0	60		1281	3608	2524		YDR501W	YLR183C	YHR147C		PLM2	TOS4	MRPL6			lateG1						// G1/S-specific	// G1/S-specific
8.3235	1	9	8	1	-0.1	17	17	17	0	60		1281	3608	752		YDR501W	YLR183C	YDL090C		PLM2	TOS4	RAM1			lateG1						// G1/S-specific	// G1/S-specific
8.1909	1	9	8	1	-0.1	12	12	10	0	60		1281	3608	35		YDR501W	YLR183C	YAL039C		PLM2	TOS4	CYC3			lateG1						// G1/S-specific	// G1/S-specific
11.9124	1	9	8	1	-0.1	16	17	16	1	60		1281	3608	2525		YDR501W	YLR183C	YHR148W		PLM2	TOS4	IMP3			lateG1						// G1/S-specific	// G1/S-specific
7.1655	1	9	8	1	-0.1	13	17	10	1	60		1281	3608	435		YDR501W	YLR183C	YBR261C		PLM2	TOS4	YBR261C			lateG1						// G1/S-specific	// G1/S-specific
9.4647	1	9	8	1	-0.1	13	14	10	0	60		1281	3608	1841		YDR501W	YLR183C	YGL263W		PLM2	TOS4	COS12			lateG1						// G1/S-specific	// G1/S-specific
13.708	10	1	-9	-0.6	0.1	17	17	17	0	61		1281	3391	29		YDR501W	YKR099W	YAL044C		PLM2	BAS1	GCV3									// G1/S-specific
13.0828	10	1	-9	-0.6	0.1	15	17	15	0	61		1281	3391	1907		YDR501W	YKR099W	YGL186C		PLM2	BAS1	TPN1									// G1/S-specific
9.4575	9	1	-8	0.8	0.3	15	15	15	0	62		1281	5196	5240		YDR501W	YOR372C	YPL244C		PLM2	NDD1	HUT1									// G1/S-specific	// G2/M-specific
9.3416	9	1	-8	0.8	0.3	12	13	12	1	62		1281	5196	3554		YDR501W	YOR372C	YLR114C		PLM2	NDD1	YLR114C									// G1/S-specific	// G2/M-specific
14.5384	9	1	-8	0.8	0.3	15	16	15	1	62		1281	5196	3555		YDR501W	YOR372C	YLR115W		PLM2	NDD1	CFT2									// G1/S-specific	// G2/M-specific
8.3851	9	1	-8	0.8	0.3	15	17	14	1	62		1281	5196	5241		YDR501W	YOR372C	YPL243W		PLM2	NDD1	SRP68									// G1/S-specific	// G2/M-specific
11.1702	3	1	-2	0.7	-0.6	15	15	15	0	63		1281	1988	3023		YDR501W	YGL096W	YJR060W		PLM2	TOS8	CBF1									// G1/S-specific	// G1/S-specific				FFL
13.0258	3	1	-2	0.7	-0.6	15	17	15	1	63		1281	1988	5663		YDR501W	YGL096W	YOL161C		PLM2	TOS8	YOL161C									// G1/S-specific	// G1/S-specific				FFL
7.457	6	1	-5	0.9	0.2	15	16	13	1	64		1281	1235	2438		YDR501W	YDR451C	YHR059W		PLM2	YHP1	FYV4			G2						// G1/S-specific	// G1/S-specific // regulation of progression through mitotic cell cycle
10.3304	6	1	-5	0.9	0.2	15	17	15	0	64		1281	1235	465		YDR501W	YDR451C	YBR294W		PLM2	YHP1	SUL1			G2						// G1/S-specific	// G1/S-specific // regulation of progression through mitotic cell cycle
9.2285	6	1	-5	0.9	0.2	17	17	17	1	64		1281	1235	624		YDR501W	YDR451C	YDL231C		PLM2	YHP1	BRE4			G2						// G1/S-specific	// G1/S-specific // regulation of progression through mitotic cell cycle
13.6935	6	1	-5	0.9	0.2	17	17	17	1	64		1281	1235	4682		YDR501W	YDR451C	YNR031C		PLM2	YHP1	SSK2			G2						// G1/S-specific	// G1/S-specific // regulation of progression through mitotic cell cycle
9.3836	6	1	-5	0.9	0.2	9	16	9	1	64		1281	1235	4683		YDR501W	YDR451C	YNR032W		PLM2	YHP1	PPG1			G2						// G1/S-specific	// G1/S-specific // regulation of progression through mitotic cell cycle
10.2913	6	1	-5	0.9	0.2	14	14	13	1	64		1281	1235	2437		YDR501W	YDR451C	YHR058C		PLM2	YHP1	MED6			G2						// G1/S-specific	// G1/S-specific // regulation of progression through mitotic cell cycle
10.6447	1	4	3	0.6	-0.1	9	17	8	0	65		1281	575	5549		YDR501W	YCR065W	YPR109W		PLM2	HCM1	YPR109W			S						// G1/S-specific	// G1/S-specific
11.7127	1	4	3	0.6	-0.1	15	16	15	1	65		1281	575	4554		YDR501W	YCR065W	YNL112W		PLM2	HCM1	DBP2			S						// G1/S-specific	// G1/S-specific
13.4081	1	4	3	0.6	-0.1	17	17	17	0	65		1281	575	5496		YDR501W	YCR065W	YPR045C		PLM2	HCM1	YPR045C			S						// G1/S-specific	// G1/S-specific
4.2544	1	4	3	0.6	-0.1	9	12	9	0	65		1281	575	737		YDR501W	YCR065W	YDL107W		PLM2	HCM1	MSS2			S						// G1/S-specific	// G1/S-specific
8.2245	1	4	3	0.6	-0.1	13	15	11	0	65		1281	575	91		YDR501W	YCR065W	YAR042W		PLM2	HCM1	SWH1			S						// G1/S-specific	// G1/S-specific
8.2503	1	4	3	0.6	-0.1	10	12	10	1	65		1281	575	5497		YDR501W	YCR065W	YPR046W		PLM2	HCM1	MCM16			S						// G1/S-specific	// G1/S-specific
10.3995	1	4	3	0.6	-0.1	15	17	15	0	65		1281	575	1498		YDR501W	YCR065W	YEL058W		PLM2	HCM1	PCM1			S						// G1/S-specific	// G1/S-specific
6.3744	1	6	5	0.2	0.1	11	13	10	0	66		1281	3203	2907		YDR501W	YKL112W	YJL174W		PLM2	ABF1	KRE9									// G1/S-specific
9.4717	1	6	5	0.2	0.1	13	17	13	0	66		1281	3203	1085		YDR501W	YKL112W	YDR283C		PLM2	ABF1	GCN2									// G1/S-specific
11.7249	1	6	5	0.2	0.1	13	16	13	0	66		1281	3203	1900		YDR501W	YKL112W	YGL195W		PLM2	ABF1	GCN1									// G1/S-specific
7.3394	1	6	5	0.2	0.1	10	10	9	1	66		1281	3203	5565		YDR501W	YKL112W	YPR128C		PLM2	ABF1	ANT1									// G1/S-specific
8.7159	1	6	5	0.2	0.1	14	17	14	0	66		1281	3203	2621		YDR501W	YKL112W	YIL135C		PLM2	ABF1	VHS2									// G1/S-specific		// G1/S transition
14.1492	1	6	5	0.2	0.1	16	17	16	1	66		1281	3203	2700		YDR501W	YKL112W	YIL048W		PLM2	ABF1	NEO1									// G1/S-specific
11.3728	1	6	5	0.2	0.1	16	17	15	0	66		1281	3203	5566		YDR501W	YKL112W	YPR129W		PLM2	ABF1	SCD6									// G1/S-specific
11.8775	1	4	3	0.5	0.6	15	16	15	1	67		1281	4893	1458		YDR501W	YOR028C	YJL030W		PLM2	CIN5	MAD2									// G1/S-specific
11.7198	1	4	3	0.5	0.6	11	12	11	1	67		1281	4893	1457		YDR501W	YOR028C	YJL031C		PLM2	CIN5	BET4									// G1/S-specific
11.8701	10	1	-9	-0.6	0.1	17	17	17	0	68		1281	1211	1173		YDR501W	YDR421W	YDR378C		PLM2	ARO80	LSM6									// G1/S-specific
9.4171	10	1	-9	-0.6	0.1	15	16	15	1	68		1281	1211	1174		YDR501W	YDR421W	YDR379W		PLM2	ARO80	RGA2									// G1/S-specific
9.9436	5	1	-4	-0.8	0.3	17	17	17	0	69		1281	4124	5568		YDR501W	YMR164C	YPR133C		PLM2	MSS11	SPN1									// G1/S-specific
10.8381	5	1	-4	-0.8	0.3	16	16	16	0	69		1281	4124	3007		YDR501W	YMR164C	YJR042W		PLM2	MSS11	NUP85									// G1/S-specific
11.8468	1	4	3	-1	0.1	13	17	13	0	70		1281	1542	1640		YDR501W	YEL009C	YER089C		PLM2	GCN4	PTC2									// G1/S-specific		// G1/S transition			FFL
9.6396	1	4	3	-1	0.1	17	17	17	1	70		1281	1542	1641		YDR501W	YEL009C	YER090W		PLM2	GCN4	TRP2									// G1/S-specific					FFL
13.0625	1	6	5	0.7	0.2	16	16	16	1	71		5544	3608	4597		YPR104C	YLR183C	YNL068C		FHL1	TOS4	FKH2			lateG1							// G1/S-specific	// regulation of progression through cell cycle // G2-specific			FFL
9.6447	1	6	5	0.7	0.2	11	13	11	1	71		5544	3608	4598		YPR104C	YLR183C	YNL067W		FHL1	TOS4	RPL9B			lateG1							// G1/S-specific				FFL
7.687	1	9	8	1	-0.7	12	17	12	0	72		5544	4466	1232		YPR104C	YNL216W	YDR448W		FHL1	RAP1	ADA2
6.4512	1	9	8	1	-0.7	16	16	16	0	72		5544	4466	2177		YPR104C	YNL216W	YGR117C		FHL1	RAP1	YGR117C
7.2751	1	9	8	1	-0.7	16	17	16	1	72		5544	4466	710		YPR104C	YNL216W	YDL133W		FHL1	RAP1	YDL133W
12.9503	1	9	8	1	-0.7	16	17	12	0	72		5544	4466	5659		YPR104C	YNL216W	YNL162W		FHL1	RAP1	RPL42A
12.9614	1	9	8	1	-0.7	16	17	15	0	72		5544	4466	4759		YPR104C	YNL216W	YOL120C		FHL1	RAP1	RPL18A
13.4035	1	9	8	1	-0.7	16	17	12	0	72		5544	4466	4753		YPR104C	YNL216W	YOL127W		FHL1	RAP1	RPL25
9.8784	1	9	8	1	-0.7	16	17	15	0	72		5544	4466	5145		YPR104C	YNL216W	YOR312C		FHL1	RAP1	RPL20B
13.4932	1	9	8	1	-0.7	16	17	15	0	72		5544	4466	1384		YPR104C	YNL216W	YDL191W		FHL1	RAP1	RPL35A
7.0143	1	9	8	1	-0.7	16	17	13	1	72		5544	4466	4509		YPR104C	YNL216W	YNL163C		FHL1	RAP1	RIA1
12.6402	1	9	8	1	-0.7	16	17	15	0	72		5544	4466	4265		YPR104C	YNL216W	YML024W		FHL1	RAP1	RPS17A
6.3821	1	9	8	1	-0.7	17	17	11	1	72		5544	4466	4752		YPR104C	YNL216W	YOL128C		FHL1	RAP1	YGK3
8.0589	1	9	8	1	-0.7	12	17	8	1	72		5544	4466	3495		YPR104C	YNL216W	YLR048W		FHL1	RAP1	RPS0B
7.3744	1	9	8	1	-0.7	11	17	10	1	72		5544	4466	3948		YPR104C	YNL216W	YML025C		FHL1	RAP1	YML6
12.5309	1	9	8	1	-0.7	16	17	12	0	72		5544	4466	3726		YPR104C	YNL216W	YLR325C		FHL1	RAP1	RPL38
12.8998	1	9	8	1	-0.7	16	17	14	0	72		5544	4466	3827		YPR104C	YNL216W	YLR441C		FHL1	RAP1	RPS1A
12.8431	1	9	8	1	-0.7	16	17	15	0	72		5544	4466	3833		YPR104C	YNL216W	YLR448W		FHL1	RAP1	RPL6B
11.7959	1	9	8	1	-0.7	12	13	8	0	72		5544	4466	2843		YPR104C	YNL216W	YGR118W		FHL1	RAP1	RPS23A
5.3937	1	9	8	1	-0.7	17	17	16	0	72		5544	4466	4952		YPR104C	YNL216W	YOR095C		FHL1	RAP1	RKI1
12.4919	1	9	8	1	-0.7	16	17	12	0	72		5544	4466	3947		YPR104C	YNL216W	YML026C		FHL1	RAP1	RPS18B
11.9984	1	9	8	1	-0.7	16	17	15	0	72		5544	4466	3733		YPR104C	YNL216W	YLR333C		FHL1	RAP1	RPS25B
10.8159	1	9	8	1	-0.7	12	13	11	0	72		5544	4466	1905		YPR104C	YNL216W	YGL189C		FHL1	RAP1	RPS26A
8.9774	1	9	8	1	-0.7	12	15	12	0	72		5544	4466	3727		YPR104C	YNL216W	YLR326W		FHL1	RAP1	YLR326W				lateG1
12.8755	1	9	8	1	-0.7	12	13	12	0	72		5544	4466	5388		YPR104C	YNL216W	YPL079W		FHL1	RAP1	RPL21B
5.843	1	9	8	1	-0.7	9	16	9	1	72		5544	4466	5125		YPR104C	YNL216W	YOR292C		FHL1	RAP1	YOR292C
14.6361	1	9	8	1	-0.7	16	17	12	0	72		5544	4466	1385		YPR104C	YNL216W	YDL136W		FHL1	RAP1	RPL35B
13.2803	1	9	8	1	-0.7	16	17	12	0	72		5544	4466	1377		YPR104C	YNL216W	YBR181C		FHL1	RAP1	RPS6B
12.9962	1	9	8	1	-0.7	16	17	12	0	72		5544	4466	4953		YPR104C	YNL216W	YOR096W		FHL1	RAP1	RPS7A
9.7229	1	9	8	1	-0.7	10	11	10	1	72		5544	4466	2103		YPR104C	YNL216W	YGR033C		FHL1	RAP1	TIM21
11.6075	1	9	8	1	-0.7	15	16	11	0	72		5544	4466	2904		YPR104C	YNL216W	YJL177W		FHL1	RAP1	RPL17B
14.0703	1	9	8	1	-0.7	16	17	15	0	72		5544	4466	2046		YPR104C	YNL216W	YGL030W		FHL1	RAP1	RPL30
12.4962	1	9	8	1	-0.7	16	17	12	0	72		5544	4466	2045		YPR104C	YNL216W	YGL031C		FHL1	RAP1	RPL24A
12.5543	1	9	8	1	-0.7	12	13	8	0	72		5544	4466	5126		YPR104C	YNL216W	YOR293W		FHL1	RAP1	RPS10A
13.3799	1	9	8	1	-0.7	16	17	15	0	72		5544	4466	4288		YPR104C	YNL216W	YMR242C		FHL1	RAP1	RPL20A
12.5904	1	9	8	1	-0.7	16	17	15	0	72		5544	4466	2104		YPR104C	YNL216W	YGR034W		FHL1	RAP1	RPL26B
12.7357	1	9	8	1	-0.7	16	17	15	0	72		5544	4466	2402		YPR104C	YNL216W	YHR021C		FHL1	RAP1	RPS27B
9.5495	1	9	8	1	-0.7	16	17	15	0	72		5544	4466	3777		YPR104C	YNL216W	YLR387C		FHL1	RAP1	REH1
13.0165	1	9	8	1	-0.7	16	17	12	0	72		5544	4466	851		YPR104C	YNL216W	YDR025W		FHL1	RAP1	RPS11A
14.4605	1	9	8	1	-0.7	16	17	12	0	72		5544	4466	1394		YPR104C	YNL216W	YDR447C		FHL1	RAP1	RPS17B
11.9466	1	9	8	1	-0.7	13	14	12	0	72		5544	4466	3297		YPR104C	YNL216W	YKL006W		FHL1	RAP1	RPL14A
12.3256	1	9	8	1	-0.7	16	17	15	0	72		5544	4466	3902		YPR104C	YNL216W	YML073C		FHL1	RAP1	RPL6A
12.6567	1	9	8	1	-0.7	13	14	9	0	72		5544	4466	3145		YPR104C	YNL216W	YKL180W		FHL1	RAP1	RPL17A
11.0292	1	9	8	1	-0.7	13	14	9	0	72		5544	4466	4569		YPR104C	YNL216W	YNL096C		FHL1	RAP1	RPS7B
6.6738	1	9	8	1	-0.7	15	17	15	0	72		5544	4466	3740		YPR104C	YNL216W	YLR344W		FHL1	RAP1	RPL26A
11.8891	1	9	8	1	-0.7	15	16	11	0	72		5544	4466	370		YPR104C	YNL216W	YBR191W		FHL1	RAP1	RPL21A
10.03	1	9	8	1	-0.7	16	17	13	0	72		5544	4466	3778		YPR104C	YNL216W	YLR388W		FHL1	RAP1	RPS29A
10.4898	1	9	8	1	-0.7	16	17	14	0	72		5544	4466	3832		YPR104C	YNL216W	YLR447C		FHL1	RAP1	VMA6
10.3761	2	1	-1	0.7	0	6	15	6	0	73		5544	1988	4190		YPR104C	YGL096W	YMR230W		FHL1	TOS8	RPS10B										// G1/S-specific
11.9638	2	1	-1	0.7	0	13	13	13	1	73		5544	1988	4189		YPR104C	YGL096W	YMR229C		FHL1	TOS8	RRP5										// G1/S-specific
10.9821	1	9	8	-0.8	0.3	11	14	7	1	74		5544	3203	1179		YPR104C	YKL112W	YDR384C		FHL1	ABF1	ATO3														FFL
11.4958	1	9	8	-0.8	0.3	16	17	12	0	74		5544	3203	1356		YPR104C	YKL112W	YDR385W		FHL1	ABF1	EFT2														FFL
11.0174	1	9	8	-0.8	0.3	16	17	12	0	74		5544	3203	3678		YPR104C	YKL112W	YLR264W		FHL1	ABF1	RPS28B														FFL
9.6121	1	8	7	1	0.4	10	10	7	1	75		5544	3946	3794		YPR104C	YML027W	YLR406C		FHL1	YOX1	RPL31B			lateG1							// G1/S-specific // regulation of progression through mitotic cell cycle
13.9205	1	8	7	1	0.4	15	16	15	0	75		5544	3946	3795		YPR104C	YML027W	YLR407W		FHL1	YOX1	YLR407W			lateG1							// G1/S-specific // regulation of progression through mitotic cell cycle
11.4596	1	8	7	1	0.4	12	12	12	1	75		5544	3946	3386		YPR104C	YML027W	YKR094C		FHL1	YOX1	RPL40B			lateG1							// G1/S-specific // regulation of progression through mitotic cell cycle
8.9896	1	8	7	1	0.4	12	12	12	1	75		5544	3946	3387		YPR104C	YML027W	YKR095W		FHL1	YOX1	MLP1			lateG1							// G1/S-specific // regulation of progression through mitotic cell cycle
11.8282	1	2	1	0.3	0.1	6	15	6	0	76		5544	3987	2364		YPR104C	YMR016C	YHL015W		FHL1	SOK2	RPS20
11.4847	1	2	1	0.3	0.1	3	12	3	0	76		5544	3987	3167		YPR104C	YMR016C	YKL156W		FHL1	SOK2	RPS27A
13.5869	1	6	5	-0.9	0.8	14	17	13	0	77		5544	575	1941		YPR104C	YCR065W	YGL147C		FHL1	HCM1	RPL9A			S							// G1/S-specific
10.1904	1	6	5	-0.9	0.8	14	17	12	0	77		5544	575	713		YPR104C	YCR065W	YDL130W		FHL1	HCM1	RPP1B			S							// G1/S-specific
14.0396	1	4	3	-0.1	1	17	17	17	1	78		3272	5196	4890		YKL032C	YOR372C	YOR025W		IXR1	NDD1	HST3		G2 M M G2 M		M						// G2/M-specific
11.0717	1	4	3	-0.1	1	10	15	10	0	78		3272	5196	4889		YKL032C	YOR372C	YOR023C		IXR1	NDD1	AHC1		G2 M M G2 M								// G2/M-specific
10.5494	1	6	5	0.6	0.8	15	17	15	1	79		3272	3203	4304		YKL032C	YKL112W	YMR260C		IXR1	ABF1	TIF11		G2 M M G2 M
13.4251	1	6	5	0.6	0.8	15	17	15	1	79		3272	3203	3156		YKL032C	YKL112W	YKL167C		IXR1	ABF1	MRP49		G2 M M G2 M
13.02	9	1	-8	0.2	0.7	14	16	14	0	80		2882	1988	409		YJL206C	YGL096W	YBR235W		YJL206C	TOS8	YBR235W										// G1/S-specific
8.9809	9	1	-8	0.2	0.7	8	11	8	0	80		2882	1988	408		YJL206C	YGL096W	YBR234C		YJL206C	TOS8	ARC40										// G1/S-specific
10.2773	1	10	9	1	-0.1	16	17	16	1	81		2882	4014	5674		YJL206C	YMR043W	YPL275W		YJL206C	MCM1	FDH2
13.6601	1	10	9	1	-0.1	17	17	17	1	81		2882	4014	5673		YJL206C	YMR043W	YPL278C		YJL206C	MCM1	YPL278C
9.6129	1	10	9	-0.4	0.3	16	17	16	0	82		2882	575	4721		YJL206C	YCR065W	YNR072W		YJL206C	HCM1	HXT17			S							// G1/S-specific
14.0877	1	10	9	-0.4	0.3	17	17	17	1	82		2882	575	4720		YJL206C	YCR065W	YNR071C		YJL206C	HCM1	YNR071C			S							// G1/S-specific
8.7161	1	1	0	0.1	-1	3	16	3	1	83		964	1988	677		YDR146C	YGL096W	YDL173W		SWI5	TOS8	YDL173W		M							// G1-specific	// G1/S-specific
10.2711	1	1	0	0.1	-1	11	16	11	1	83		964	1988	5318		YDR146C	YGL096W	YPL157W		SWI5	TOS8	TGS1		M							// G1-specific	// G1/S-specific
14.4428	1	1	0	0.1	-1	16	16	16	1	83		964	1988	676		YDR146C	YGL096W	YDL174C		SWI5	TOS8	DLD1		M							// G1-specific	// G1/S-specific
12.3252	1	1	0	0.1	-1	7	16	7	1	83		964	1988	5317		YDR146C	YGL096W	YPL158C		SWI5	TOS8	YPL158C		M		earlyG1					// G1-specific	// G1/S-specific
11.2728	1	9	8	-0.4	0.1	15	17	15	1	84		964	4014	2919		YDR146C	YMR043W	YJL160C		SWI5	MCM1	YJL160C		M							// G1-specific					FFL
11.3399	1	9	8	-0.4	0.1	13	13	13	0	84		964	4014	3160		YDR146C	YMR043W	YKL163W		SWI5	MCM1	PIR3		M		earlyG1					// G1-specific					FFL
8.7959	1	4	3	-0.3	0.8	13	17	13	0	85		964	3568	1413		YDR146C	YLR131C	YJL080C		SWI5	ACE2	SCP160		M	M						// G1-specific	// G1-specific
13.1485	1	4	3	-0.3	0.8	15	15	15	1	85		964	3568	4367		YDR146C	YLR131C	YNL327W		SWI5	ACE2	EGT2		M	M						// G1-specific	// G1-specific
6.2329	1	4	3	-0.3	0.8	12	16	1	1	85		964	3568	4366		YDR146C	YLR131C	YNL328C		SWI5	ACE2	MDJ2		M	M						// G1-specific	// G1-specific
13.0946	1	4	3	-0.3	0.8	17	17	17	1	85		964	3568	671		YDR146C	YLR131C	YDL179W		SWI5	ACE2	PCL9		M	M	earlyG1					// G1-specific	// G1-specific	// cell cycle
11.5878	1	4	3	-0.3	0.8	17	17	17	1	85		964	3568	3523		YDR146C	YLR131C	YLR079W		SWI5	ACE2	SIC1		M	M	earlyG1					// G1-specific	// G1-specific	// G1/S transition
9.1516	1	6	5	0	0.1	17	17	17	1	86		964	5196	4485		YDR146C	YOR372C	YNL192W		SWI5	NDD1	CHS1		M							// G1-specific	// G2/M-specific				FFL
13.0408	1	6	5	0	0.1	17	17	17	1	86		964	5196	877		YDR146C	YOR372C	YDR054C		SWI5	NDD1	CDC34		M							// G1-specific	// G2/M-specific	// G1/S transition // G2/M transition			FFL
11.5074	1	6	5	0	0.1	11	12	11	1	86		964	5196	878		YDR146C	YOR372C	YDR055W		SWI5	NDD1	PST1		M							// G1-specific	// G2/M-specific				FFL
14.3857	7	1	-6	0.5	-0.7	17	17	17	1	87		4014	5196	4606		YMR043W	YOR372C	YNL058C		MCM1	NDD1	YNL058C				M						// G2/M-specific
13.2931	7	1	-6	0.5	-0.7	17	17	17	1	87		4014	5196	4607		YMR043W	YOR372C	YNL056W		MCM1	NDD1	OCA2										// G2/M-specific
10.9136	3	1	-2	-0.1	0.7	10	16	10	1	88		4014	2464	1762		YMR043W	YHR084W	YFL027C		MCM1	STE12	GYP8
10.9201	3	1	-2	-0.1	0.7	6	15	6	1	88		4014	2464	2922		YMR043W	YHR084W	YJL157C		MCM1	STE12	FAR1				earlyG1							// cell cycle arrest
13.8174	3	1	-2	-0.1	0.7	17	17	17	1	88		4014	2464	2044		YMR043W	YHR084W	YGL032C		MCM1	STE12	AGA2
13.534	3	1	-2	-0.1	0.7	17	17	17	1	88		4014	2464	1244		YMR043W	YHR084W	YDR461W		MCM1	STE12	MFA1
9.3491	2	1	-1	0.5	0.7	8	13	8	0	89		1235	575	2510		YDR451C	YCR065W	YHR132C		YHP1	HCM1	ECM14		G2	S						// G1/S-specific // regulation of progression through mitotic cell cycle	// G1/S-specific
10.4778	2	1	-1	0.5	0.7	17	17	17	0	89		1235	575	1053		YDR451C	YCR065W	YDR246W		YHP1	HCM1	TRS23		G2	S						// G1/S-specific // regulation of progression through mitotic cell cycle	// G1/S-specific
6.6117	1	10	9	0.9	0.3	12	17	12	1	90		1235	3608	5304		YDR451C	YLR183C	YPL172C		YHP1	TOS4	COX10		G2	lateG1						// G1/S-specific // regulation of progression through mitotic cell cycle	// G1/S-specific
7.9377	1	10	9	0.9	0.3	16	16	15	0	90		1235	3608	1779		YDR451C	YLR183C	YFL007W		YHP1	TOS4	BLM10		G2	lateG1						// G1/S-specific // regulation of progression through mitotic cell cycle	// G1/S-specific
10.3219	1	10	9	0.9	0.3	15	16	15	0	90		1235	3608	984		YDR451C	YLR183C	YDR169C		YHP1	TOS4	STB3		G2	lateG1						// G1/S-specific // regulation of progression through mitotic cell cycle	// G1/S-specific
14.2342	1	10	9	0.9	0.3	17	17	17	1	90		1235	3608	5217		YDR451C	YLR183C	YPL269W		YHP1	TOS4	KAR9		G2	lateG1						// G1/S-specific // regulation of progression through mitotic cell cycle	// G1/S-specific
10.6681	1	10	9	0.9	0.3	13	15	13	1	90		1235	3608	2990		YDR451C	YLR183C	YJR015W		YHP1	TOS4	YJR015W		G2	lateG1						// G1/S-specific // regulation of progression through mitotic cell cycle	// G1/S-specific
13.5563	10	1	-9	0.7	0.1	17	17	17	1	91		1235	1542	861		YDR451C	YEL009C	YDR035W		YHP1	GCN4	ARO3		G2							// G1/S-specific // regulation of progression through mitotic cell cycle
14.302	10	1	-9	0.7	0.1	16	17	16	1	91		1235	1542	4808		YDR451C	YEL009C	YOL064C		YHP1	GCN4	MET22		G2							// G1/S-specific // regulation of progression through mitotic cell cycle
12.1697	1	8	7	0.4	0.1	15	17	15	1	92		1235	3946	4332		YDR451C	YML027W	YMR289W		YHP1	YOX1	YMR289W		G2	lateG1						// G1/S-specific // regulation of progression through mitotic cell cycle	// G1/S-specific // regulation of progression through mitotic cell cycle
9.3734	1	8	7	0.4	0.1	14	16	14	0	92		1235	3946	5376		YDR451C	YML027W	YPL093W		YHP1	YOX1	NOG1		G2	lateG1						// G1/S-specific // regulation of progression through mitotic cell cycle	// G1/S-specific // regulation of progression through mitotic cell cycle
9.4033	1	8	7	0.4	0.1	13	17	13	1	92		1235	3946	5375		YDR451C	YML027W	YPL094C		YHP1	YOX1	SEC62		G2	lateG1						// G1/S-specific // regulation of progression through mitotic cell cycle	// G1/S-specific // regulation of progression through mitotic cell cycle
9.7594	9	1	-8	-1	0.3	11	12	10	1	93		1235	3203	2178		YDR451C	YKL112W	YGR119C		YHP1	ABF1	NUP57		G2							// G1/S-specific // regulation of progression through mitotic cell cycle
13.7252	9	1	-8	-1	0.3	17	17	14	1	93		1235	3203	2456		YDR451C	YKL112W	YHR077C		YHP1	ABF1	NMD2		G2							// G1/S-specific // regulation of progression through mitotic cell cycle
6.6746	9	1	-8	-1	0.3	16	17	14	0	93		1235	3203	2457		YDR451C	YKL112W	YHR078W		YHP1	ABF1	YHR078W		G2							// G1/S-specific // regulation of progression through mitotic cell cycle
8.5432	1	8	7	-0.2	0.7	13	17	13	1	94		1235	5196	1833		YDR451C	YOR372C	YFR047C		YHP1	NDD1	BNA6		G2							// G1/S-specific // regulation of progression through mitotic cell cycle	// G2/M-specific				FFL
13.2825	1	8	7	-0.2	0.7	13	13	13	1	94		1235	5196	5400		YDR451C	YOR372C	YPL066W		YHP1	NDD1	YPL066W		G2		earlyG1					// G1/S-specific // regulation of progression through mitotic cell cycle	// G2/M-specific				FFL
4.6575	1	8	7	-0.2	0.7	13	16	13	0	94		1235	5196	5399		YDR451C	YOR372C	YPL067C		YHP1	NDD1	YPL067C		G2							// G1/S-specific // regulation of progression through mitotic cell cycle	// G2/M-specific				FFL
13.2037	1	8	7	-0.2	0.7	17	17	17	0	94		1235	5196	1834		YDR451C	YOR372C	YFR048W		YHP1	NDD1	RMD8		G2							// G1/S-specific // regulation of progression through mitotic cell cycle	// G2/M-specific				FFL
11.9004	9	1	-8	0.1	-0.8	15	17	15	1	95		5196	1988	5589		YOR372C	YGL096W	YPR159W		NDD1	TOS8	KRE6									// G2/M-specific	// G1/S-specific
9.5058	9	1	-8	0.1	-0.8	14	17	14	0	95		5196	1988	2446		YOR372C	YGL096W	YHR067W		NDD1	TOS8	HTD2									// G2/M-specific	// G1/S-specific
15.0322	9	1	-8	0.1	-0.8	17	17	17	0	95		5196	1988	313		YOR372C	YGL096W	YBR129C		NDD1	TOS8	OPY1									// G2/M-specific	// G1/S-specific
7.2586	9	1	-8	0.1	-0.8	12	14	12	1	95		5196	1988	2423		YOR372C	YGL096W	YHR041C		NDD1	TOS8	SRB2									// G2/M-specific	// G1/S-specific
13.2574	6	1	-5	0.4	0	17	17	17	1	96		5196	3987	4943		YOR372C	YMR016C	YOR086C		NDD1	SOK2	TCB1									// G2/M-specific
9.4479	6	1	-5	0.4	0	12	13	12	1	96		5196	3987	4944		YOR372C	YMR016C	YOR087W		NDD1	SOK2	YVC1									// G2/M-specific
13.2697	6	1	-5	0.4	0	16	17	16	1	96		5196	3987	3970		YOR372C	YMR016C	YML004C		NDD1	SOK2	GLO1									// G2/M-specific
10.2222	6	1	-5	0.4	0	13	17	13	1	96		5196	3987	650		YOR372C	YMR016C	YDL204W		NDD1	SOK2	RTN2									// G2/M-specific
13.8197	2	1	-1	-0.1	0.4	15	15	15	0	97		5196	362	2461		YOR372C	YBR182C	YHR081W		NDD1	SMP1	LRP1									// G2/M-specific
9.8312	2	1	-1	-0.1	0.4	1	17	1	1	97		5196	362	2460		YOR372C	YBR182C	YHR080C		NDD1	SMP1	YHR080C									// G2/M-specific
14.7906	5	1	-4	0.9	-0.5	15	17	15	1	98		5196	4562	3535		YOR372C	YNL103W	YLR092W		NDD1	MET4	SUL2									// G2/M-specific
12.3686	5	1	-4	0.9	-0.5	15	17	15	1	98		5196	4562	1821		YOR372C	YNL103W	YFR035C		NDD1	MET4	YFR035C									// G2/M-specific
10.2776	1	5	4	0.5	0.3	14	17	14	1	99		5196	3946	3044		YOR372C	YML027W	YJR085C		NDD1	YOX1	YJR085C			lateG1						// G2/M-specific	// G1/S-specific // regulation of progression through mitotic cell cycle
10.7817	1	5	4	0.5	0.3	15	17	15	1	99		5196	3946	2961		YOR372C	YML027W	YJL104W		NDD1	YOX1	PAM16			lateG1						// G2/M-specific	// G1/S-specific // regulation of progression through mitotic cell cycle
9.2521	1	5	4	0.5	0.3	9	13	9	1	99		5196	3946	2140		YOR372C	YML027W	YGR076C		NDD1	YOX1	MRPL25			lateG1						// G2/M-specific	// G1/S-specific // regulation of progression through mitotic cell cycle
14.8946	1	5	4	0.5	0.3	16	17	16	1	99		5196	3946	3973		YOR372C	YML027W	YMR001C		NDD1	YOX1	CDC5			lateG1	M					// G2/M-specific	// G1/S-specific // regulation of progression through mitotic cell cycle
8.0992	1	5	4	0.5	0.3	16	16	16	1	99		5196	3946	3045		YOR372C	YML027W	YJR086W		NDD1	YOX1	STE18			lateG1						// G2/M-specific	// G1/S-specific // regulation of progression through mitotic cell cycle
6.9917	1	5	4	0.5	0.3	9	13	9	1	99		5196	3946	3974		YOR372C	YML027W	YMR002W		NDD1	YOX1	YMR002W			lateG1						// G2/M-specific	// G1/S-specific // regulation of progression through mitotic cell cycle
13.9873	1	5	4	0.5	0.3	16	17	16	0	99		5196	3946	1927		YOR372C	YML027W	YGL163C		NDD1	YOX1	RAD54			lateG1						// G2/M-specific	// G1/S-specific // regulation of progression through mitotic cell cycle
8.8698	1	5	4	0.5	0.3	11	14	11	1	99		5196	3946	2558		YOR372C	YML027W	YHR183W		NDD1	YOX1	GND1			lateG1						// G2/M-specific	// G1/S-specific // regulation of progression through mitotic cell cycle
8.871	1	5	4	0.5	0.3	14	17	13	0	99		5196	3946	4968		YOR372C	YML027W	YOR112W		NDD1	YOX1	YOR112W			lateG1						// G2/M-specific	// G1/S-specific // regulation of progression through mitotic cell cycle
8.3889	1	5	4	0.5	0.3	7	13	6	0	99		5196	3946	2925		YOR372C	YML027W	YJL151C		NDD1	YOX1	SNA3			lateG1						// G2/M-specific	// G1/S-specific // regulation of progression through mitotic cell cycle
10.9365	1	7	6	0.9	0.1	16	17	16	1	100		5196	1542	5061		YOR372C	YEL009C	YOR221C		NDD1	GCN4	MCT1									// G2/M-specific
13.8342	1	7	6	0.9	0.1	17	17	17	1	100		5196	1542	5062		YOR372C	YEL009C	YOR222W		NDD1	GCN4	ODC2									// G2/M-specific
9.309	1	4	3	0.1	-1	6	10	6	1	101		5196	575	3627		YOR372C	YCR065W	YLR205C		NDD1	HCM1	HMX1			S						// G2/M-specific	// G1/S-specific
13.391	1	4	3	0.1	-1	17	17	17	1	101		5196	575	3628		YOR372C	YCR065W	YLR206W		NDD1	HCM1	ENT2			S						// G2/M-specific	// G1/S-specific
8.5086	1	4	3	0.1	-1	9	13	9	0	101		5196	575	2441		YOR372C	YCR065W	YHR062C		NDD1	HCM1	RPP1			S						// G2/M-specific	// G1/S-specific
13.8158	4	1	-3	0.6	0.4	16	17	16	0	102		5196	3203	3072		YOR372C	YKL112W	YJR116W		NDD1	ABF1	YJR116W									// G2/M-specific
10.347	4	1	-3	0.6	0.4	14	14	14	1	102		5196	3203	4419		YOR372C	YKL112W	YNL267W		NDD1	ABF1	PIK1									// G2/M-specific
14.0387	4	1	-3	0.6	0.4	16	16	16	1	102		5196	3203	3185		YOR372C	YKL112W	YKL135C		NDD1	ABF1	APL2									// G2/M-specific
11.5237	1	6	5	-0.9	1	17	17	17	0	103		5196	4893	5144		YOR372C	YOR028C	YOR311C		NDD1	CIN5	HSD1									// G2/M-specific
14.0338	1	6	5	-0.9	1	14	15	12	1	103		5196	4893	3400		YOR372C	YOR028C	YLL061W		NDD1	CIN5	MMP1				S					// G2/M-specific
14.0146	1	6	5	-0.9	1	15	16	13	1	103		5196	4893	3399		YOR372C	YOR028C	YLL062C		NDD1	CIN5	MHT1				S					// G2/M-specific
9.8363	4	1	-3	-1	0.4	11	14	9	0	104		4631	3946	140		YNL027W	YML027W	YBL057C		CRZ1	YOX1	PTH2			lateG1							// G1/S-specific // regulation of progression through mitotic cell cycle
10.6641	4	1	-3	-1	0.4	15	15	14	0	104		4631	3946	141		YNL027W	YML027W	YBL056W		CRZ1	YOX1	PTC3			lateG1							// G1/S-specific // regulation of progression through mitotic cell cycle
8.4827	1	3	2	-0.8	0.2	12	12	12	1	105		4466	1112	5190		YNL216W	YDR310C	YOR365C		RAP1	SUM1	YOR365C
15.3062	1	3	2	-0.8	0.2	17	17	17	0	105		4466	1112	5191		YNL216W	YDR310C	YOR367W		RAP1	SUM1	SCP1
10.3678	4	1	-3	0.9	0.2	7	12	7	1	106		4466	3608	1598		YNL216W	YLR183C	YER046W		RAP1	TOS4	SPO73			lateG1							// G1/S-specific
14.0676	4	1	-3	0.9	0.2	12	12	12	0	106		4466	3608	252		YNL216W	YLR183C	YBR067C		RAP1	TOS4	TIP1			lateG1	earlyG1						// G1/S-specific
8.8263	2	1	-1	0.3	0.3	14	15	14	1	107		3203	1542	2538		YKL112W	YEL009C	YHR161C		ABF1	GCN4	YAP1801
15.8096	2	1	-1	0.3	0.3	17	17	17	1	107		3203	1542	2539		YKL112W	YEL009C	YHR162W		ABF1	GCN4	YHR162W
9.5385	5	1	-4	0.1	-1	12	17	12	1	108		3203	1988	1476		YKL112W	YGL096W	YJL008C		ABF1	TOS8	CCT8										// G1/S-specific
13.4733	5	1	-4	0.1	-1	17	17	17	0	108		3203	1988	4797		YKL112W	YGL096W	YOL076W		ABF1	TOS8	MDM20										// G1/S-specific
7.686	5	1	-4	0.1	-1	1	1	1	0	108		3203	1988	4796		YKL112W	YGL096W	YOL077C		ABF1	TOS8	BRX1										// G1/S-specific
10.7051	5	1	-4	0.1	-1	17	17	17	1	108		3203	1988	2574		YKL112W	YGL096W	YHR199C		ABF1	TOS8	YHR199C										// G1/S-specific
7.971	5	1	-4	0.1	-1	2	11	2	1	108		3203	1988	2575		YKL112W	YGL096W	YHR200W		ABF1	TOS8	RPN10										// G1/S-specific
9.9945	5	1	-4	0.1	-1	17	17	17	0	108		3203	1988	1196		YKL112W	YGL096W	YDR404C		ABF1	TOS8	RPB7										// G1/S-specific
6.1053	5	1	-4	0.1	-1	11	15	11	1	108		3203	1988	1197		YKL112W	YGL096W	YDR405W		ABF1	TOS8	MRP20										// G1/S-specific
9.9753	10	1	-9	0.9	0.3	17	17	17	1	109		3203	3946	4521		YKL112W	YML027W	YNL149C		ABF1	YOX1	YNL149C			lateG1							// G1/S-specific // regulation of progression through mitotic cell cycle
9.5754	10	1	-9	0.9	0.3	17	17	17	1	109		3203	3946	646		YKL112W	YML027W	YDL208W		ABF1	YOX1	NHP2			lateG1							// G1/S-specific // regulation of progression through mitotic cell cycle
10.2796	10	1	-9	0.9	0.3	17	17	15	0	109		3203	3946	645		YKL112W	YML027W	YDL209C		ABF1	YOX1	CWC2			lateG1							// G1/S-specific // regulation of progression through mitotic cell cycle
13.2737	1	1	0	0.3	1	17	17	17	1	110		784	3607	3203		YDL056W	YLR182W	YKL112W		MBP1	SWI6	ABF1									// regulation of progression through cell cycle	// G1/S-specific
11.6354	1	1	0	0.3	1	15	17	15	0	110		784	3607	743		YDL056W	YLR182W	YDL101C		MBP1	SWI6	DUN1				lateG1					// regulation of progression through cell cycle	// G1/S-specific	// cell cycle checkpoint
13.0003	1	1	0	0.3	1	15	17	15	0	110		784	3607	5559		YDL056W	YLR182W	YPR120C		MBP1	SWI6	CLB5				lateG1					// regulation of progression through cell cycle	// G1/S-specific	// G1/S transition // G2/M transition
7.9678	1	1	0	0.3	1	15	15	15	1	110		784	3607	4934		YDL056W	YLR182W	YOR075W		MBP1	SWI6	UFE1									// regulation of progression through cell cycle	// G1/S-specific
14.5175	1	1	0	0.3	1	15	17	15	0	110		784	3607	3545		YDL056W	YLR182W	YLR103C		MBP1	SWI6	CDC45				lateG1					// regulation of progression through cell cycle	// G1/S-specific
14.6063	1	1	0	0.3	1	15	17	15	0	110		784	3607	2720		YDL056W	YLR182W	YIL026C		MBP1	SWI6	IRR1				lateG1					// regulation of progression through cell cycle	// G1/S-specific
9.1062	1	1	0	0.3	1	15	17	15	0	110		784	3607	1419		YDL056W	YLR182W	YJL073W		MBP1	SWI6	JEM1				lateG1 S lateG1 S M					// regulation of progression through cell cycle	// G1/S-specific
15.522	1	1	0	0.3	1	15	17	15	0	110		784	3607	4563		YDL056W	YLR182W	YNL102W		MBP1	SWI6	POL1				lateG1					// regulation of progression through cell cycle	// G1/S-specific
11.8228	1	1	0	0.3	1	16	17	16	0	110		784	3607	742		YDL056W	YLR182W	YDL102W		MBP1	SWI6	CDC2									// regulation of progression through cell cycle	// G1/S-specific
13.3541	1	1	0	0.3	1	15	17	15	0	110		784	3607	1418		YDL056W	YLR182W	YJL074C		MBP1	SWI6	SMC3				lateG1					// regulation of progression through cell cycle	// G1/S-specific
11.4176	1	1	0	0.3	1	15	17	15	0	110		784	3607	2998		YDL056W	YLR182W	YJR030C		MBP1	SWI6	YJR030C									// regulation of progression through cell cycle	// G1/S-specific
9.7213	1	1	0	0.3	1	8	8	8	0	110		784	3607	3546		YDL056W	YLR182W	YLR104W		MBP1	SWI6	YLR104W									// regulation of progression through cell cycle	// G1/S-specific
13.885	1	1	0	0.3	1	15	17	15	0	110		784	3607	4932		YDL056W	YLR182W	YOR074C		MBP1	SWI6	CDC21				lateG1					// regulation of progression through cell cycle	// G1/S-specific
14.9342	1	1	0	0.3	1	15	17	15	0	110		784	3607	3202		YDL056W	YLR182W	YKL113C		MBP1	SWI6	RAD27				lateG1					// regulation of progression through cell cycle	// G1/S-specific
14.8221	5	1	-4	0.1	0	17	17	17	1	111		3203	3608	4580		YKL112W	YLR183C	YNL085W		ABF1	TOS4	MKT1			lateG1							// G1/S-specific
8.6192	5	1	-4	0.1	0	9	16	9	0	111		3203	3608	30		YKL112W	YLR183C	YAL043C		ABF1	TOS4	PTA1			lateG1							// G1/S-specific
8.1447	1	4	3	0.3	0.4	2	3	2	1	112		3203	3568	1873		YKL112W	YLR131C	YGL228W		ABF1	ACE2	SHE10			M							// G1-specific
13.7212	1	4	3	0.3	0.4	16	17	16	1	112		3203	3568	1872		YKL112W	YLR131C	YGL229C		ABF1	ACE2	SAP4			M							// G1-specific	// G1/S transition
14.2721	1	9	8	-0.1	0.6	17	17	15	0	113		3203	1661	3501		YKL112W	YER111C	YLR055C		ABF1	SWI4	SPT8			earlyG1							// G1/S transition // cell cycle
9.0257	1	9	8	-0.1	0.6	16	17	16	0	113		3203	1661	3502		YKL112W	YER111C	YLR056W		ABF1	SWI4	ERG3			earlyG1							// G1/S transition // cell cycle
11.8133	9	1	-8	-0.1	0.9	16	17	16	1	114		3203	1745	2187		YKL112W	YFL044C	YGR128C		ABF1	OTU1	UTP8
8.8374	9	1	-8	-0.1	0.9	13	13	13	1	114		3203	1745	2188		YKL112W	YFL044C	YGR129W		ABF1	OTU1	SYF2											// cell cycle
12.0479	1	3	2	-0.7	1	12	13	12	1	115		575	3987	543		YCR065W	YMR016C	YCR027C		HCM1	SOK2	RHB1		S							// G1/S-specific
9.3755	1	3	2	-0.7	1	12	13	12	1	115		575	3987	84		YCR065W	YMR016C	YAR019C		HCM1	SOK2	CDC15		S							// G1/S-specific
9.6153	1	3	2	-0.7	1	3	12	3	0	115		575	3987	2811		YCR065W	YMR016C	YHL050C		HCM1	SOK2	YHL050C		S							// G1/S-specific
8.8448	1	3	2	-0.7	1	12	16	12	1	115		575	3987	4723		YCR065W	YMR016C	YOL164W		HCM1	SOK2	BDS1		S							// G1/S-specific
5.766	1	3	2	-0.7	1	3	12	3	1	115		575	3987	5628		YCR065W	YMR016C	YOL165C		HCM1	SOK2	AAD15		S							// G1/S-specific
14.1786	1	3	2	-0.7	1	15	15	15	0	115		575	3987	1352		YCR065W	YMR016C	YDL244W		HCM1	SOK2	THI13		S							// G1/S-specific
8.849	1	3	2	-0.7	1	9	9	9	1	115		575	3987	2660		YCR065W	YMR016C	YIL095W		HCM1	SOK2	PRK1		S							// G1/S-specific
9.6653	1	3	2	-0.7	1	13	16	13	1	115		575	3987	1876		YCR065W	YMR016C	YGL225W		HCM1	SOK2	VRG4		S							// G1/S-specific
12.4835	1	3	2	-0.7	1	16	17	16	0	115		575	3987	2659		YCR065W	YMR016C	YIL096C		HCM1	SOK2	YIL096C		S							// G1/S-specific
11.5213	1	3	2	-0.7	1	15	17	15	1	115		575	3987	5500		YCR065W	YMR016C	YPR049C		HCM1	SOK2	ATG11		S							// G1/S-specific
8.6762	1	3	2	-0.7	1	13	17	13	0	115		575	3987	4929		YCR065W	YMR016C	YOR070C		HCM1	SOK2	GYP1		S							// G1/S-specific
8.9471	1	3	2	-0.7	1	8	13	8	0	115		575	3987	3388		YCR065W	YMR016C	YKR096W		HCM1	SOK2	YKR096W		S							// G1/S-specific
13.5308	1	3	2	-0.7	1	17	17	17	0	115		575	3987	2043		YCR065W	YMR016C	YGL033W		HCM1	SOK2	HOP2		S							// G1/S-specific
13.3368	2	1	-1	-0.3	0.8	17	17	17	0	116		575	1988	5065		YCR065W	YGL096W	YOR226C		HCM1	TOS8	ISU2		S							// G1/S-specific	// G1/S-specific
8.1353	2	1	-1	-0.3	0.8	2	17	2	0	116		575	1988	5066		YCR065W	YGL096W	YOR227W		HCM1	TOS8	YOR227W		S							// G1/S-specific	// G1/S-specific
11.2061	2	1	-1	-0.3	0.8	9	13	9	1	116		575	1988	3241		YCR065W	YGL096W	YKL069W		HCM1	TOS8	YKL069W		S		G2					// G1/S-specific	// G1/S-specific
12.3733	2	1	-1	-0.3	0.8	15	15	15	0	116		575	1988	5315		YCR065W	YGL096W	YPL160W		HCM1	TOS8	CDC60		S							// G1/S-specific	// G1/S-specific
7.7005	2	1	-1	-0.3	0.8	17	17	17	1	116		575	1988	5314		YCR065W	YGL096W	YPL161C		HCM1	TOS8	BEM4		S							// G1/S-specific	// G1/S-specific
9.6499	2	1	-1	-0.3	0.8	10	12	10	0	116		575	1988	481		YCR065W	YGL096W	YCL051W		HCM1	TOS8	LRE1		S							// G1/S-specific	// G1/S-specific
10.1704	2	1	-1	-0.3	0.8	16	17	16	0	116		575	1988	5180		YCR065W	YGL096W	YOR354C		HCM1	TOS8	MSC6		S							// G1/S-specific	// G1/S-specific
9.3974	2	1	-1	-0.3	0.8	9	16	9	1	116		575	1988	480		YCR065W	YGL096W	YCL052C		HCM1	TOS8	PBN1		S							// G1/S-specific	// G1/S-specific
7.4365	1	1	0	-0.9	0.5	10	17	10	0	117		575	3791	2298		YCR065W	YLR403W	YGR250C		HCM1	SFP1	YGR250C		S							// G1/S-specific
11.7643	1	1	0	-0.9	0.5	16	16	16	0	117		575	3791	1324		YCR065W	YLR403W	YDR039C		HCM1	SFP1	ENA2		S							// G1/S-specific
14.5782	1	9	8	-0.8	0.1	16	17	16	1	118		575	3946	2487		YCR065W	YML027W	YHR107C		HCM1	YOX1	CDC12		S	lateG1						// G1/S-specific	// G1/S-specific // regulation of progression through mitotic cell cycle
11.7294	1	9	8	-0.8	0.1	16	17	16	1	118		575	3946	2488		YCR065W	YML027W	YHR108W		HCM1	YOX1	GGA2		S	lateG1						// G1/S-specific	// G1/S-specific // regulation of progression through mitotic cell cycle
13.279	1	8	7	0	0.1	17	17	15	1	119		575	3608	2219		YCR065W	YLR183C	YGR165W		HCM1	TOS4	MRPS35		S	lateG1						// G1/S-specific	// G1/S-specific
9.1181	1	8	7	0	0.1	11	16	7	1	119		575	3608	754		YCR065W	YLR183C	YDL088C		HCM1	TOS4	ASM4		S	lateG1						// G1/S-specific	// G1/S-specific
13.1018	1	10	9	-0.9	0.5	16	17	16	1	120		575	4893	3649		YCR065W	YOR028C	YLR228C		HCM1	CIN5	ECM22		S		S					// G1/S-specific
6.4822	1	10	9	-0.9	0.5	16	16	14	1	120		575	4893	681		YCR065W	YOR028C	YDL168W		HCM1	CIN5	SFA1		S							// G1/S-specific
6.8423	1	10	9	-0.9	0.5	12	12	12	0	120		575	4893	680		YCR065W	YOR028C	YDL169C		HCM1	CIN5	UGX2		S							// G1/S-specific
13.0124	1	5	4	0.8	0.3	15	17	15	1	121		4008	3247	4129		YMR037C	YKL062W	YMR169C		MSN2	MSN4	ALD3
7.4185	1	5	4	0.8	0.3	2	2	2	0	121		4008	3247	4130		YMR037C	YKL062W	YMR170C		MSN2	MSN4	ALD2
8.176	1	5	4	0.8	0.3	4	4	4	0	121		4008	3247	1614		YMR037C	YKL062W	YER062C		MSN2	MSN4	HOR2
14.5465	7	1	-6	1	0.9	15	17	15	0	122		1661	3607	4389		YER111C	YLR182W	YNL300W		SWI4	SWI6	YNL300W		earlyG1		lateG1					// G1/S transition // cell cycle	// G1/S-specific				FFL
13.2017	7	1	-6	1	0.9	17	17	17	0	122		1661	3607	1913		YER111C	YLR182W	YGL179C		SWI4	SWI6	TOS3		earlyG1							// G1/S transition // cell cycle	// G1/S-specific				FFL
8.4666	7	1	-6	1	0.9	14	15	14	0	122		1661	3607	4388		YER111C	YLR182W	YNL301C		SWI4	SWI6	RPL18B		earlyG1							// G1/S transition // cell cycle	// G1/S-specific				FFL
9.9734	7	1	-6	1	0.9	16	17	16	1	122		1661	3607	3313		YER111C	YLR182W	YKR011C		SWI4	SWI6	YKR011C		earlyG1							// G1/S transition // cell cycle	// G1/S-specific				FFL
14.5638	7	1	-6	1	0.9	17	17	17	1	122		1661	3607	4765		YER111C	YLR182W	YOL113W		SWI4	SWI6	SKM1		earlyG1							// G1/S transition // cell cycle	// G1/S-specific	// regulation of progression through cell cycle			FFL
14.3073	7	1	-6	1	0.9	17	17	17	1	122		1661	3607	4764		YER111C	YLR182W	YOL114C		SWI4	SWI6	YOL114C		earlyG1							// G1/S transition // cell cycle	// G1/S-specific				FFL
9.4305	7	1	-6	1	0.9	14	17	14	0	122		1661	3607	5196		YER111C	YLR182W	YOR372C		SWI4	SWI6	NDD1		earlyG1							// G1/S transition // cell cycle	// G1/S-specific	// G2/M-specific			FFL
14.706	7	1	-6	1	0.9	15	17	15	0	122		1661	3607	3314		YER111C	YLR182W	YKR013W		SWI4	SWI6	PRY2		earlyG1		lateG1					// G1/S transition // cell cycle	// G1/S-specific				FFL
9.7523	7	1	-6	1	0.9	16	16	16	1	122		1661	3607	2899		YER111C	YLR182W	YJL184W		SWI4	SWI6	GON7		earlyG1							// G1/S transition // cell cycle	// G1/S-specific				FFL
10.3295	7	1	-6	1	0.9	17	17	17	0	122		1661	3607	2898		YER111C	YLR182W	YJL185C		SWI4	SWI6	YJL185C		earlyG1							// G1/S transition // cell cycle	// G1/S-specific				FFL
11.8538	7	1	-6	1	0.9	15	17	15	0	122		1661	3607	5197		YER111C	YLR182W	YOR373W		SWI4	SWI6	NUD1		earlyG1		earlyG1 S earlyG1 S M					// G1/S transition // cell cycle	// G1/S-specific				FFL
6.9984	7	1	-6	1	0.9	6	15	6	1	122		1661	3607	5346		YER111C	YLR182W	YPL126W		SWI4	SWI6	NAN1		earlyG1							// G1/S transition // cell cycle	// G1/S-specific				FFL
9.4608	7	1	-6	1	0.9	14	17	14	0	122		1661	3607	5345		YER111C	YLR182W	YPL127C		SWI4	SWI6	HHO1		earlyG1		lateG1					// G1/S transition // cell cycle	// G1/S-specific				FFL
13.0018	7	1	-6	1	0.9	15	17	15	0	122		1661	3607	5312		YER111C	YLR182W	YPL163C		SWI4	SWI6	SVS1		earlyG1							// G1/S transition // cell cycle	// G1/S-specific				FFL
9.1498	3	1	-2	0.2	0.3	13	13	13	1	123		1661	2464	2086		YER111C	YHR084W	YGR013W		SWI4	STE12	SNU71		earlyG1							// G1/S transition // cell cycle
14.1769	3	1	-2	0.2	0.3	15	15	15	1	123		1661	2464	2087		YER111C	YHR084W	YGR014W		SWI4	STE12	MSB2		earlyG1							// G1/S transition // cell cycle
12.646	5	1	-4	0.1	0	17	17	17	0	124		784	3568	3228		YDL056W	YLR131C	YKL084W		MBP1	ACE2	HOT13			M						// regulation of progression through cell cycle	// G1-specific
13.799	5	1	-4	0.1	0	17	17	17	1	124		784	3568	2184		YDL056W	YLR131C	YGR125W		MBP1	ACE2	YGR125W			M						// regulation of progression through cell cycle	// G1-specific
10.279	5	1	-4	0.1	0	11	17	11	1	124		784	3568	2570		YDL056W	YLR131C	YHR195W		MBP1	ACE2	NVJ1			M						// regulation of progression through cell cycle	// G1-specific
13.4839	1	9	8	-0.7	1	17	17	17	1	125		1213	3967	3550		YDR423C	YML007W	YLR108C		CAD1	YAP1	YLR108C
11.6637	1	9	8	-0.7	1	16	17	16	1	125		1213	3967	4009		YDR423C	YML007W	YMR038C		CAD1	YAP1	CCS1
10.1223	1	9	8	-0.7	1	16	17	15	1	125		1213	3967	3364		YDR423C	YML007W	YKR071C		CAD1	YAP1	DRE2
10.1499	1	9	8	-0.7	1	16	17	16	1	125		1213	3967	3491		YDR423C	YML007W	YLR043C		CAD1	YAP1	TRX1
9.3327	1	9	8	-0.7	1	17	17	17	0	125		1213	3967	3401		YDR423C	YML007W	YLL060C		CAD1	YAP1	GTT2
8.8549	1	9	8	-0.7	1	16	17	13	1	125		1213	3967	2260		YDR423C	YML007W	YGR209C		CAD1	YAP1	TRX2
8.7316	1	9	8	-0.7	1	12	13	9	0	125		1213	3967	5499		YDR423C	YML007W	YPR048W		CAD1	YAP1	TAH18
8.7661	1	9	8	-0.7	1	16	17	14	1	125		1213	3967	3551		YDR423C	YML007W	YLR109W		CAD1	YAP1	AHP1
13.7452	1	9	8	-0.7	1	17	17	16	1	125		1213	3967	3346		YDR423C	YML007W	YKR052C		CAD1	YAP1	MRS4
14.7395	1	4	3	0.1	0.7	16	16	16	0	126		3946	3987	5326		YML027W	YMR016C	YPL149W		YOX1	SOK2	ATG5		lateG1							// G1/S-specific // regulation of progression through mitotic cell cycle
13.4301	1	4	3	0.1	0.7	16	16	16	1	126		3946	3987	4902		YML027W	YMR016C	YOR038C		YOX1	SOK2	HIR2		lateG1							// G1/S-specific // regulation of progression through mitotic cell cycle
7.5828	1	4	3	0.1	0.7	14	15	14	1	126		3946	3987	2781		YML027W	YMR016C	YIR042C		YOX1	SOK2	YIR042C		lateG1							// G1/S-specific // regulation of progression through mitotic cell cycle
13.074	1	4	3	0.1	0.7	17	17	17	1	126		3946	3987	4903		YML027W	YMR016C	YOR039W		YOX1	SOK2	CKB2		lateG1							// G1/S-specific // regulation of progression through mitotic cell cycle		// G1/S transition // G2/M transition
10.0083	1	4	3	0.1	0.7	15	17	15	1	126		3946	3987	86		YML027W	YMR016C	YAR027W		YOX1	SOK2	UIP3		lateG1							// G1/S-specific // regulation of progression through mitotic cell cycle
11.8492	1	4	3	0.1	0.7	12	12	12	1	126		3946	3987	4197		YML027W	YMR016C	YJL222W		YOX1	SOK2	VTH2		lateG1							// G1/S-specific // regulation of progression through mitotic cell cycle
8.0771	1	4	3	0.1	0.7	11	13	11	0	126		3946	3987	4239		YML027W	YMR016C	YJL223C		YOX1	SOK2	PAU1		lateG1							// G1/S-specific // regulation of progression through mitotic cell cycle
8.5801	9	1	-8	0.3	-1	10	14	9	1	127		3946	3608	241		YML027W	YLR183C	YBR055C		YOX1	TOS4	PRP6		lateG1	lateG1						// G1/S-specific // regulation of progression through mitotic cell cycle	// G1/S-specific
13.625	9	1	-8	0.3	-1	17	17	17	1	127		3946	3608	3382		YML027W	YLR183C	YKR090W		YOX1	TOS4	PXL1		lateG1	lateG1						// G1/S-specific // regulation of progression through mitotic cell cycle	// G1/S-specific
9.6435	9	1	-8	0.3	-1	16	17	14	0	127		3946	3608	242		YML027W	YLR183C	YBR056W		YOX1	TOS4	YBR056W		lateG1	lateG1						// G1/S-specific // regulation of progression through mitotic cell cycle	// G1/S-specific
10.2691	9	1	-8	0.3	-1	16	16	14	0	127		3946	3608	3381		YML027W	YLR183C	YKR089C		YOX1	TOS4	TGL4		lateG1	lateG1						// G1/S-specific // regulation of progression through mitotic cell cycle	// G1/S-specific
13.5658	9	1	-8	0.3	-1	15	16	15	1	127		3946	3608	5425		YML027W	YLR183C	YPL039W		YOX1	TOS4	YPL039W		lateG1	lateG1						// G1/S-specific // regulation of progression through mitotic cell cycle	// G1/S-specific
8.4939	9	1	-8	0.3	-1	13	17	11	1	127		3946	3608	1707		YML027W	YLR183C	YER159C		YOX1	TOS4	BUR6		lateG1	lateG1						// G1/S-specific // regulation of progression through mitotic cell cycle	// G1/S-specific
8.6025	9	1	-8	0.3	-1	11	14	11	0	127		3946	3608	3363		YML027W	YLR183C	YKR070W		YOX1	TOS4	YKR070W		lateG1	lateG1						// G1/S-specific // regulation of progression through mitotic cell cycle	// G1/S-specific
9.5804	9	1	-8	0.3	-1	13	13	11	1	127		3946	3608	1560		YML027W	YLR183C	YER010C		YOX1	TOS4	YER010C		lateG1	lateG1						// G1/S-specific // regulation of progression through mitotic cell cycle	// G1/S-specific
9.8253	9	1	-8	0.3	-1	17	17	17	0	127		3946	3608	5424		YML027W	YLR183C	YPL040C		YOX1	TOS4	ISM1		lateG1	lateG1						// G1/S-specific // regulation of progression through mitotic cell cycle	// G1/S-specific
8.4442	1	2	1	0.2	0.9	15	16	15	0	128		3946	1820	1985		YML027W	YFR034C	YGL099W		YOX1	PHO4	LSG1		lateG1							// G1/S-specific // regulation of progression through mitotic cell cycle					FFL
13.1351	1	2	1	0.2	0.9	7	7	7	0	128		3946	1820	2620		YML027W	YFR034C	YIL136W		YOX1	PHO4	OM45		lateG1							// G1/S-specific // regulation of progression through mitotic cell cycle					FFL
7.2803	1	2	1	0.2	0.9	7	10	7	1	128		3946	1820	2619		YML027W	YFR034C	YIL137C		YOX1	PHO4	YIL137C		lateG1							// G1/S-specific // regulation of progression through mitotic cell cycle					FFL
12.0349	1	2	1	0	0.3	10	10	10	0	129		3946	1591	1546		YML027W	YER040W	YEL004W		YOX1	GLN3	YEA4		lateG1							// G1/S-specific // regulation of progression through mitotic cell cycle
14.2692	1	2	1	0	0.3	16	16	16	0	129		3946	1591	1545		YML027W	YER040W	YEL005C		YOX1	GLN3	VAB2		lateG1							// G1/S-specific // regulation of progression through mitotic cell cycle
9.3894	7	1	-6	-0.1	1	16	17	16	1	130		3946	1988	568		YML027W	YGL096W	YCR057C		YOX1	TOS8	PWP2		lateG1							// G1/S-specific // regulation of progression through mitotic cell cycle	// G1/S-specific
7.8522	7	1	-6	-0.1	1	14	17	14	1	130		3946	1988	1794		YML027W	YGL096W	YFR009W		YOX1	TOS8	GCN20		lateG1							// G1/S-specific // regulation of progression through mitotic cell cycle	// G1/S-specific
8.5554	7	1	-6	-0.1	1	11	17	11	1	130		3946	1988	2650		YML027W	YGL096W	YIL106W		YOX1	TOS8	MOB1		lateG1		G2					// G1/S-specific // regulation of progression through mitotic cell cycle	// G1/S-specific
11.531	7	1	-6	-0.1	1	17	17	17	1	130		3946	1988	2649		YML027W	YGL096W	YIL107C		YOX1	TOS8	PFK26		lateG1							// G1/S-specific // regulation of progression through mitotic cell cycle	// G1/S-specific
8.3379	7	1	-6	-0.1	1	2	2	2	1	130		3946	1988	18		YML027W	YGL096W	YAL058W		YOX1	TOS8	CNE1		lateG1							// G1/S-specific // regulation of progression through mitotic cell cycle	// G1/S-specific
9.8545	7	1	-6	-0.1	1	11	11	11	0	130		3946	1988	4107		YML027W	YGL096W	YMR146C		YOX1	TOS8	TIF34		lateG1							// G1/S-specific // regulation of progression through mitotic cell cycle	// G1/S-specific
13.614	7	1	-6	-0.1	1	17	17	17	1	130		3946	1988	1796		YML027W	YGL096W	YFR011C		YOX1	TOS8	YFR011C		lateG1							// G1/S-specific // regulation of progression through mitotic cell cycle	// G1/S-specific
5.8844	7	1	-6	-0.1	1	1	9	1	1	130		3946	1988	4108		YML027W	YGL096W	YMR147W		YOX1	TOS8	YMR147W		lateG1							// G1/S-specific // regulation of progression through mitotic cell cycle	// G1/S-specific
14.7051	7	1	-6	-0.1	1	16	16	16	1	130		3946	1988	1797		YML027W	YGL096W	YFR012W		YOX1	TOS8	YFR012W		lateG1							// G1/S-specific // regulation of progression through mitotic cell cycle	// G1/S-specific
12.4757	1	6	5	-0.3	0.9	17	17	16	0	131		3946	362	5301		YML027W	YBR182C	YPL175W		YOX1	SMP1	SPT14		lateG1							// G1/S-specific // regulation of progression through mitotic cell cycle
11.3741	1	6	5	-0.3	0.9	13	13	13	0	131		3946	362	5300		YML027W	YBR182C	YPL176C		YOX1	SMP1	YPL176C		lateG1							// G1/S-specific // regulation of progression through mitotic cell cycle
8.0149	1	4	3	0.3	0.9	12	17	12	1	132		3946	4893	2978		YML027W	YOR028C	YJR003C		YOX1	CIN5	YJR003C		lateG1							// G1/S-specific // regulation of progression through mitotic cell cycle
14.2533	1	4	3	0.3	0.9	17	17	17	0	132		3946	4893	1589		YML027W	YOR028C	YER038C		YOX1	CIN5	KRE29		lateG1							// G1/S-specific // regulation of progression through mitotic cell cycle
10.5128	1	4	3	0.1	1	3	17	3	0	133		3946	2009	3257		YML027W	YGL073W	YKL051W		YOX1	HSF1	SFK1		lateG1							// G1/S-specific // regulation of progression through mitotic cell cycle
11.7568	1	4	3	0.1	1	12	16	12	0	133		3946	2009	3256		YML027W	YGL073W	YKL052C		YOX1	HSF1	ASK1		lateG1		G2					// G1/S-specific // regulation of progression through mitotic cell cycle
14.4214	1	4	3	0.1	1	16	16	16	0	133		3946	2009	4406		YML027W	YGL073W	YNL281W		YOX1	HSF1	HCH1		lateG1							// G1/S-specific // regulation of progression through mitotic cell cycle
11.1557	8	1	-7	0.9	-0.7	17	17	17	1	134		3946	5171	725		YML027W	YOR344C	YDL120W		YOX1	TYE7	YFH1		lateG1							// G1/S-specific // regulation of progression through mitotic cell cycle	// G1/S-specific
9.3669	8	1	-7	0.9	-0.7	14	17	6	0	134		3946	5171	724		YML027W	YOR344C	YDL121C		YOX1	TYE7	YDL121C		lateG1							// G1/S-specific // regulation of progression through mitotic cell cycle	// G1/S-specific
11.816	1	4	3	0.2	0.8	8	17	8	1	135		3946	3836	2581		YML027W	YLR451W	YHR207C		YOX1	LEU3	SET5		lateG1							// G1/S-specific // regulation of progression through mitotic cell cycle
10.1746	1	4	3	0.2	0.8	12	12	12	1	135		3946	3836	2582		YML027W	YLR451W	YHR208W		YOX1	LEU3	BAT1		lateG1							// G1/S-specific // regulation of progression through mitotic cell cycle
7.7626	1	6	5	0	0.1	11	13	11	1	136		3946	4936	3757		YML027W	YOR077W	YLR363C		YOX1	RTS2	NMD4		lateG1							// G1/S-specific // regulation of progression through mitotic cell cycle
13.4563	1	6	5	0	0.1	14	15	14	0	136		3946	4936	3758		YML027W	YOR077W	YLR364W		YOX1	RTS2	YLR364W		lateG1							// G1/S-specific // regulation of progression through mitotic cell cycle
9.4861	1	8	7	0.1	-0.6	15	17	14	1	137		3946	4377	193		YML027W	YNL314W	YBR002C		YOX1	DAL82	RER2		lateG1							// G1/S-specific // regulation of progression through mitotic cell cycle
13.2263	1	8	7	0.1	-0.6	13	13	13	0	137		3946	4377	194		YML027W	YNL314W	YBR003W		YOX1	DAL82	COQ1		lateG1							// G1/S-specific // regulation of progression through mitotic cell cycle
13.499	9	1	-8	0.2	0.9	16	16	16	1	138		3946	4562	5661		YML027W	YNL103W	YNL030W		YOX1	MET4	HHF2		lateG1							// G1/S-specific // regulation of progression through mitotic cell cycle
12.4262	9	1	-8	0.2	0.9	17	17	12	1	138		3946	4562	4629		YML027W	YNL103W	YNL031C		YOX1	MET4	HHT2		lateG1							// G1/S-specific // regulation of progression through mitotic cell cycle
12.3138	9	1	-8	0.1	1	16	17	16	1	139		3987	1988	613		YMR016C	YGL096W	YDL243C		SOK2	TOS8	AAD4										// G1/S-specific
13.143	9	1	-8	0.1	1	17	17	17	1	139		3987	1988	2359		YMR016C	YGL096W	YHL021C		SOK2	TOS8	YHL021C										// G1/S-specific
7.0786	9	1	-8	0.1	1	3	13	3	1	139		3987	1988	920		YMR016C	YGL096W	YDR098C		SOK2	TOS8	GRX3										// G1/S-specific
13.4314	4	1	-3	0.1	-0.4	10	10	10	1	140		3987	362	4213		YMR016C	YBR182C	YKR106W		SOK2	SMP1	YKR106W
8.5162	4	1	-3	0.1	-0.4	6	6	6	1	140		3987	362	3396		YMR016C	YBR182C	YKR105C		SOK2	SMP1	YKR105C
8.1839	1	6	5	-0.4	0.7	7	9	7	0	141		3987	4893	3060		YMR016C	YOR028C	YJR102C		SOK2	CIN5	VPS25
14.5651	1	6	5	-0.4	0.7	17	17	17	1	141		3987	4893	3061		YMR016C	YOR028C	YJR103W		SOK2	CIN5	URA8
10.6593	1	4	3	0.8	0.1	13	17	13	0	142		3987	3263	1584		YMR016C	YKL043W	YER033C		SOK2	PHD1	ZRG8														FFL
13.2618	1	4	3	0.8	0.1	12	17	12	0	142		3987	3263	4963		YMR016C	YKL043W	YOR107W		SOK2	PHD1	RGS2														FFL
8.907	1	4	3	0.8	0.1	12	16	12	0	142		3987	3263	1585		YMR016C	YKL043W	YER034W		SOK2	PHD1	YER034W														FFL
15.1284	1	6	5	0.3	0.5	15	17	15	1	143		3987	1820	2909		YMR016C	YFR034C	YJL172W		SOK2	PHO4	CPS1
9.8677	1	6	5	0.3	0.5	9	9	7	0	143		3987	1820	2908		YMR016C	YFR034C	YJL173C		SOK2	PHO4	RFA3				lateG1
11.5362	10	1	-9	-0.9	0.7	8	15	8	1	144		2464	3608	270		YHR084W	YLR183C	YBR083W		STE12	TOS4	TEC1			lateG1	earlyG1						// G1/S-specific				FFL
15.0547	10	1	-9	-0.9	0.7	15	17	15	1	144		2464	3608	596		YHR084W	YLR183C	YCR089W		STE12	TOS4	FIG2			lateG1							// G1/S-specific				FFL
15.365	1	3	2	1	0.1	15	15	15	1	145		3051	1019	4095		YJR094C	YDR207C	YMR133W		IME1	UME6	REC114														FFL
14.9861	1	3	2	1	0.1	13	14	13	1	145		3051	1019	4472		YJR094C	YDR207C	YNL210W		IME1	UME6	MER1														FFL
11.2645	1	7	6	-1	0.1	11	17	11	0	146		1988	1820	1256		YGL096W	YFR034C	YDR474C		TOS8	PHO4										// G1/S-specific
14.0596	1	7	6	-1	0.1	15	17	15	1	146		1988	1820	1777		YGL096W	YFR034C	YFL009W		TOS8	PHO4	CDC4									// G1/S-specific		// G1/S transition // G2/M transition
11.8182	1	7	6	-1	0.1	15	17	15	1	146		1988	1820	1776		YGL096W	YFR034C	YFL010C		TOS8	PHO4	WWM1									// G1/S-specific
13.074	10	1	-9	-0.8	0.1	15	15	15	0	147		1988	3608	4800		YGL096W	YLR183C	YOL072W		TOS8	TOS4	THP1			lateG1						// G1/S-specific	// G1/S-specific
8.5089	10	1	-9	-0.8	0.1	10	16	10	1	147		1988	3608	4799		YGL096W	YLR183C	YOL073C		TOS8	TOS4	YOL073C			lateG1						// G1/S-specific	// G1/S-specific
8.3018	10	1	-9	-0.8	0.1	12	16	11	1	147		1988	3608	4612		YGL096W	YLR183C	YNL051W		TOS8	TOS4	COG5			lateG1						// G1/S-specific	// G1/S-specific
13.1398	1	9	8	0	0.7	16	17	16	1	148		3608	1863	418		YLR183C	YGL237C	YBR244W		TOS4	HAP2	GPX2		lateG1							// G1/S-specific
7.6319	1	9	8	0	0.7	16	16	16	1	148		3608	1863	417		YLR183C	YGL237C	YBR243C		TOS4	HAP2	ALG7		lateG1							// G1/S-specific
8.4172	1	8	7	0.1	1	14	17	14	1	149		3608	2385	4595		YLR183C	YHR006W	YNL070W		TOS4	STP2	TOM7		lateG1							// G1/S-specific
14.5768	1	8	7	0.1	1	16	16	16	1	149		3608	2385	2250		YLR183C	YHR006W	YGR199W		TOS4	STP2	PMT6		lateG1							// G1/S-specific
11.6121	1	10	9	0.3	0.1	17	17	17	1	150		3608	1542	2400		YLR183C	YEL009C	YHR019C		TOS4	GCN4	DED81		lateG1							// G1/S-specific
10.7838	1	10	9	0.3	0.1	17	17	17	1	150		3608	1542	2401		YLR183C	YEL009C	YHR020W		TOS4	GCN4	YHR020W		lateG1							// G1/S-specific
13.3247	1	10	9	0.3	0.1	14	17	14	1	150		3608	1542	304		YLR183C	YEL009C	YBR119W		TOS4	GCN4	MUD1		lateG1							// G1/S-specific
8.3319	1	10	9	0.5	0.1	11	11	10	0	151		3608	1112	3451		YLR183C	YDR310C	YLL004W		TOS4	SUM1	ORC3		lateG1							// G1/S-specific
13.0782	1	10	9	0.5	0.1	17	17	17	0	151		3608	1112	3450		YLR183C	YDR310C	YLL005C		TOS4	SUM1	SPO75		lateG1							// G1/S-specific
10.9659	1	2	1	-1	0.4	9	13	9	1	152		5426	4562	3605		YPL038W	YNL103W	YLR180W		MET31	MET4	SAM1
13.172	1	2	1	-1	0.4	5	14	5	1	152		5426	4562	3604		YPL038W	YNL103W	YLR179C		MET31	MET4	YLR179C
13.4872	2	1	-1	-0.2	0.9	17	17	17	0	153		1542	1820	2886		YEL009C	YFR034C	YJL200C		GCN4	PHO4	ACO2
7.3762	2	1	-1	-0.2	0.9	11	16	8	1	153		1542	1820	5165		YEL009C	YFR034C	YOR337W		GCN4	PHO4	TEA1
11.6784	4	1	-3	-1	1	13	17	13	1	154		1542	1112	4206		YEL009C	YDR310C	YJR028W		GCN4	SUM1	YJR028W
11.3668	4	1	-3	-1	1	13	17	13	1	154		1542	1112	2997		YEL009C	YDR310C	YJR025C		GCN4	SUM1	BNA1
10.1301	4	1	-3	-1	1	13	17	4	1	154		1542	1112	4207		YEL009C	YDR310C	YJR029W		GCN4	SUM1	YJR029W
14.5586	4	1	-3	-1	1	13	17	13	1	154		1542	1112	4203		YEL009C	YDR310C	YJR026W		GCN4	SUM1	YJR026W
13.682	4	1	-3	-1	1	13	17	13	1	154		1542	1112	4204		YEL009C	YDR310C	YJR027W		GCN4	SUM1	YJR027W
6.6389	1	3	2	0.1	1	9	10	9	1	155		1542	1591	679		YEL009C	YER040W	YDL170W		GCN4	GLN3	UGA3														FFL
14.5032	1	3	2	0.1	1	14	14	14	1	155		1542	1591	678		YEL009C	YER040W	YDL171C		GCN4	GLN3	GLT1														FFL
15.7657	1	5	4	0.7	-0.1	17	17	17	1	156		4805	1112	1451		YOL067C	YDR310C	YJL038C		RTG1	SUM1	YJL038C
15.7366	1	5	4	0.7	-0.1	17	17	17	1	156		4805	1112	1452		YOL067C	YDR310C	YJL037W		RTG1	SUM1	YJL037W
7.4383	1	5	4	-0.9	0.2	15	15	15	1	157		1065	4893	3408		YDR259C	YOR028C	YLL052C		YAP6	CIN5	AQY2														FFL
11.581	1	5	4	-0.9	0.2	17	17	17	0	157		1065	4893	1782		YDR259C	YOR028C	YFL004W		YAP6	CIN5	VTC2														FFL
14.5555	1	5	4	-0.9	0.2	15	17	15	1	157		1065	4893	3561		YDR259C	YOR028C	YLR121C		YAP6	CIN5	YPS3				lateG1										FFL
10.1573	1	5	4	-0.9	0.2	6	15	6	1	157		1065	4893	3407		YDR259C	YOR028C	YLL053C		YAP6	CIN5	YLL053C														FFL
6.7588	1	5	4	-0.9	0.2	1	16	1	0	157		1065	4893	5025		YDR259C	YOR028C	YOR178C		YAP6	CIN5	GAC1														FFL
10.0202	1	5	4	-0.9	0.2	14	17	14	0	157		1065	4893	4496		YDR259C	YOR028C	YNL180C		YAP6	CIN5	RHO5														FFL
8.4937	1	1	0	0.2	0.9	10	12	10	1	158		3263	4893	1355		YKL043W	YOR028C	YDR343C		PHD1	CIN5	HXT6
14.4636	1	1	0	0.2	0.9	15	17	15	1	158		3263	4893	339		YKL043W	YOR028C	YBR157C		PHD1	CIN5	ICS2				earlyG1

## Sheet: shift_mode_ordered
From the column E to N: the number of modes at the corresponding time point																3.154 (standard deviation of all the time shifts of all the 38 regulators across all the convergence modes )
From the column S to AB: the percentage of modes at the corresponding time point
From the column E to N and the column S to AB of the row 4: the time point (interval 10 min)
index of regulator	total number of motifs that the corresponding regulators control	total number of modes the corresponding regulator controls	systematic name of regualtor	t1	t2	t3	t4	t5	t6	t7	t8	t9	t10	p-value for yellow parts	p-value for red parts	standard deviation of time shifts	standard name of regualtor	t1	t2	t3	t4	t5	t6	t7	t8	t9	t10
3946	92	25	YML027W	14	1	0	0	1	0	1	4	4	0	2.3e-06	0.0125	3.48345	YOX1	56	4	0	0	4	0	4	16	16	0
5196	61	18	YOR372C	8	1	0	3	1	3	0	1	1	0	0.00068	0.0092	2.62937	NDD1	44.4444	5.55556	0	16.6667	5.55556	16.6667	0	5.55556	5.55556	0
3608	59	18	YLR183C	12	0	0	0	0	1	1	2	1	1	9.87e-09	0.0112	3.38296	TOS4	66.6667	0	0	0	0	5.55556	5.55556	11.1111	5.55556	5.55556
3203	43	14	YKL112W	4	1	0	0	2	2	1	0	3	1	0.0172	0.013	3.29192	ABF1	28.5714	7.14286	0	0	14.2857	14.2857	7.14286	0	21.4286	7.14286
1281	52	13	YDR501W	6	0	1	0	2	1	0	0	1	2	0.000821	0.0491	3.48284	PLM2	46.1538	0	7.69231	0	15.3846	7.69231	0	0	7.69231	15.3846
1988	51	13	YGL096W	10	0	0	0	1	1	0	0	0	1	2.0849e-08		2.73266	TOS8	76.9231	0	0	0	7.69231	7.69231	0	0	0	7.69231
236	33	12	YBR049C	5	2	0	1	0	1	1	2	0	0	0.00066438	0.0154	2.81366	REB1	41.6667	16.6667	0	8.33333	0	8.33333	8.33333	16.6667	0	0
575	46	11	YCR065W	6	1	0	2	0	1	0	0	0	1	0.00034603		2.77831	HCM1	54.5455	9.09091	0	18.1818	0	9.09091	0	0	0	9.09091
3987	43	11	YMR016C	6	1	1	2	0	0	0	0	1	0	0.00034603		2.34961	SOK2	54.5455	9.09091	9.09091	18.1818	0	0	0	0	9.09091	0
2761	30	11	YIR018W	7	0	0	0	0	0	0	0	3	1	2.1651e-05	0.0221	3.97721	YAP5	63.6364	0	0	0	0	0	0	0	27.2727	9.09091
1235	32	10	YDR451C	7	1	0	0	0	0	0	0	1	1	1.4746e-05		3.37046	YHP1	70	10	0	0	0	0	0	0	10	10
1542	22	9	YEL009C	4	1	0	2	0	0	1	0	0	1	0.0033		3.02255	GCN4	44.4444	11.1111	0	22.2222	0	0	11.1111	0	0	11.1111
5544	61	7	YPR104C	6	1	0	0	0	0	0	0	0	0	2.56e-06		0.349927	FHL1	85.7143	14.2857	0	0	0	0	0	0	0	0
4893	20	7	YOR028C	1	0	0	2	1	2	0	0	0	1	0.0017		2.53144	CIN5	14.2857	0	0	28.5714	14.2857	28.5714	0	0	0	14.2857
964	18	6	YDR146C	5	0	0	0	0	1	0	0	0	0	5.4e-05		1.86339	SWI5	83.3333	0	0	0	0	16.6667	0	0	0	0
1820	15	6	YFR034C	2	1	0	0	1	1	1	0	0	0	0.0123		2.4267	PHO4	33.3333	16.6667	0	0	16.6667	16.6667	16.6667	0	0	0
2580	14	6	YHR206W	2	0	1	0	1	0	1	0	1	0	no		2.98142	SKN7	33.3333	0	16.6667	0	16.6667	0	16.6667	0	16.6667	0
2634	14	6	YIL122W	2	1	0	0	0	0	0	1	0	2	0.0146		4.06885	POG1	33.3333	16.6667	0	0	0	0	0	16.6667	0	33.3333
4014	14	6	YMR043W	1	0	1	0	0	1	1	0	1	1	0.0492		3.16228	MCM1	16.6667	0	16.6667	0	0	16.6667	16.6667	0	16.6667	16.6667
3568	14	5	YLR131C	2	0	0	2	0	0	0	1	0	0	no		2.57682	ACE2	40	0	0	40	0	0	0	20	0	0
738	13	5	YDL106C	2	1	0	0	1	0	0	0	1	0	0.0102		3.07246	PHO2	40	20	0	0	20	0	0	0	20	0
362	10	5	YBR182C	3	0	0	0	0	1	0	1	0	0	0.0081		3.00666	SMP1	60	0	0	0	0	20	0	20	0	0
4466	52	4	YNL216W	1	0	0	1	0	0	1	0	1	0	no		3.03109	RAP1	25	0	0	25	0	0	25	0	25	0
1661	22	4	YER111C	1	0	1	0	0	0	1	0	1	0	no		3.16228	SWI4	25	0	25	0	0	0	25	0	25	0
1112	11	4	YDR310C	1	0	1	0	1	0	0	0	0	1	no		3.34477	SUM1	25	0	25	0	25	0	0	0	0	25
4562	8	4	YNL103W	2	1	0	1	0	0	0	0	0	0	0.0051		1.22474	MET4	50	25	0	25	0	0	0	0	0	0
4597	9	3	YNL068C	3	0	0	0	0	0	0	0	0	0	one hundred		0	FKH2	100	0	0	0	0	0	0	0	0	0
3391	8	3	YKR099W	3	0	0	0	0	0	0	0	0	0	one hundred		0	BAS1	100	0	0	0	0	0	0	0	0	0
2464	8	3	YHR084W	2	0	0	0	0	0	0	0	0	1	0.027		4.24264	STE12	66.6667	0	0	0	0	0	0	0	0	33.3333
2625	7	3	YIL131C	3	0	0	0	0	0	0	0	0	0	one hundred		0	FKH1	100	0	0	0	0	0	0	0	0	0
3023	6	3	YJR060W	1	1	1	0	0	0	0	0	0	0	0.027		0.816497	CBF1	33.3333	33.3333	33.3333	0	0	0	0	0	0	0
2882	6	3	YJL206C	2	0	0	0	0	0	0	0	1	0	0.027		3.77124	YJL206C	66.6667	0	0	0	0	0	0	0	33.3333	0
3607	28	2	YLR182W	2	0	0	0	0	0	0	0	0	0	one hundred		0	SWI6	100	0	0	0	0	0	0	0	0	0
784	17	2	YDL056W	1	0	0	0	1	0	0	0	0	0	no		2	MBP1	50	0	0	0	50	0	0	0	0	0
1213	12	2	YDR423C	1	0	0	0	0	0	0	1	0	0	no		3.5	CAD1	50	0	0	0	0	0	0	50	0	0
5171	5	2	YOR344C	1	0	0	0	1	0	0	0	0	0	no		2	TYE7	50	0	0	0	50	0	0	0	0	0
4805	5	2	YOL067C	2	0	0	0	0	0	0	0	0	0	one hundred		0	RTG1	100	0	0	0	0	0	0	0	0	0
2009	5	2	YGL073W	0	0	0	1	1	0	0	0	0	0	0.008		0.5	HSF1	0	0	0	50	50	0	0	0	0	0
2062	5	2	YGL013C	1	1	0	0	0	0	0	0	0	0	0.008		0.5	PDR1	50	50	0	0	0	0	0	0	0	0
3263	5	2	YKL043W	1	0	0	1	0	0	0	0	0	0	no		1.5	PHD1	50	0	0	50	0	0	0	0	0	0
4631	5	2	YNL027W	1	0	0	1	0	0	0	0	0	0	no		1.5	CRZ1	50	0	0	50	0	0	0	0	0	0
868	4	2	YDR043C	0	0	0	1	0	1	0	0	0	0	no		1	NRG1	0	0	0	50	0	50	0	0	0	0
3272	4	2	YKL032C	2	0	0	0	0	0	0	0	0	0	one hundred		0	IXR1	100	0	0	0	0	0	0	0	0	0
1591	4	2	YER040W	0	1	1	0	0	0	0	0	0	0	0.008		0.5	GLN3	0	50	50	0	0	0	0	0	0	0
3967	9	1	YML007W	0	0	0	0	0	0	0	0	1	0				YAP1	0	0	0	0	0	0	0	0	100	0
1065	6	1	YDR259C	1	0	0	0	0	0	0	0	0	0				YAP6	100	0	0	0	0	0	0	0	0	0
942	5	1	YDR123C	0	0	0	0	0	0	1	0	0	0				INO2	0	0	0	0	0	0	100	0	0	0
4770	5	1	YOL108C	1	0	0	0	0	0	0	0	0	0				INO4	100	0	0	0	0	0	0	0	0	0
1889	4	1	YGL209W	1	0	0	0	0	0	0	0	0	0				MIG2	100	0	0	0	0	0	0	0	0	0
2042	4	1	YGL035C	0	0	0	0	1	0	0	0	0	0				MIG1	0	0	0	0	100	0	0	0	0	0
102	3	1	YBL103C	0	0	0	0	0	0	0	0	1	0				RTG3	0	0	0	0	0	0	0	0	100	0
5513	3	1	YPR065W	0	0	0	0	0	0	0	0	0	1				ROX1	0	0	0	0	0	0	0	0	0	100
3671	3	1	YLR256W	1	0	0	0	0	0	0	0	0	0				HAP1	100	0	0	0	0	0	0	0	0	0
187	3	1	YBL005W	0	0	0	0	0	0	0	1	0	0				PDR3	0	0	0	0	0	0	0	100	0	0
3247	3	1	YKL062W	0	0	0	0	1	0	0	0	0	0				MSN4	0	0	0	0	100	0	0	0	0	0
4008	3	1	YMR037C	1	0	0	0	0	0	0	0	0	0				MSN2	100	0	0	0	0	0	0	0	0	0
3601	2	1	YLR176C	0	1	0	0	0	0	0	0	0	0				RFX1	0	100	0	0	0	0	0	0	0	0
2113	2	1	YGR044C	1	0	0	0	0	0	0	0	0	0				RME1	100	0	0	0	0	0	0	0	0	0
4479	2	1	YNL199C	1	0	0	0	0	0	0	0	0	0				GCR2	100	0	0	0	0	0	0	0	0	0
535	2	1	YCR018C	0	0	0	1	0	0	0	0	0	0				SRD1	0	0	0	100	0	0	0	0	0	0
3082	2	1	YJR127C	0	0	0	0	0	0	1	0	0	0				RSF2	0	0	0	0	0	0	100	0	0	0
173	2	1	YBL021C	1	0	0	0	0	0	0	0	0	0				HAP3	100	0	0	0	0	0	0	0	0	0
1019	2	1	YDR207C	0	0	1	0	0	0	0	0	0	0				UME6	0	0	100	0	0	0	0	0	0	0
679	2	1	YDL170W	1	0	0	0	0	0	0	0	0	0				UGA3	100	0	0	0	0	0	0	0	0	0
3992	2	1	YMR021C	1	0	0	0	0	0	0	0	0	0				MAC1	100	0	0	0	0	0	0	0	0	0
3466	2	1	YLR014C	1	0	0	0	0	0	0	0	0	0				PPR1	100	0	0	0	0	0	0	0	0	0
4124	2	1	YMR164C	1	0	0	0	0	0	0	0	0	0				MSS11	100	0	0	0	0	0	0	0	0	0
3836	2	1	YLR451W	0	0	0	1	0	0	0	0	0	0				LEU3	0	0	0	100	0	0	0	0	0	0
4142	2	1	YMR182C	1	0	0	0	0	0	0	0	0	0				RGM1	100	0	0	0	0	0	0	0	0	0
1211	2	1	YDR421W	1	0	0	0	0	0	0	0	0	0				ARO80	100	0	0	0	0	0	0	0	0	0
1745	2	1	YFL044C	1	0	0	0	0	0	0	0	0	0				OTU1	100	0	0	0	0	0	0	0	0	0
2385	2	1	YHR006W	0	0	0	0	0	0	0	1	0	0				STP2	0	0	0	0	0	0	0	100	0	0
4936	2	1	YOR077W	0	0	0	0	0	1	0	0	0	0				RTS2	0	0	0	0	0	100	0	0	0	0
4377	2	1	YNL314W	0	0	0	0	0	0	0	1	0	0				DAL82	0	0	0	0	0	0	0	100	0	0
3791	2	1	YLR403W	1	0	0	0	0	0	0	0	0	0				SFP1	100	0	0	0	0	0	0	0	0	0
5426	2	1	YPL038W	1	0	0	0	0	0	0	0	0	0				MET31	100	0	0	0	0	0	0	0	0	0
3051	2	1	YJR094C	1	0	0	0	0	0	0	0	0	0				IME1	100	0	0	0	0	0	0	0	0	0
1863	2	1	YGL237C	0	0	0	0	0	0	0	0	1	0				HAP2	0	0	0	0	0	0	0	0	100	0

## Sheet: conversion_mode_ordered
From the column E to Y: the number of modes at the corresponding conversion efficiency																											0.5601 (standard deviation of all the conversion efficiencies of all the 43 regulators across all the convergence modes)
From the column AD to AX: the percentage of modes at the corresponding conversion efficiency
From the column E to Y and the column AD to AX of the row 4: the conversion efficiency
index of regulator	total number of motifs that the corresponding regulators control	total number of modes the corresponding regulator controls	systematic name of regualtor	-1	-0.9	-0.8	-0.7	-0.6	-0.5	-0.4	-0.3	-0.2	-0.1	0	0.1	0.2	0.3	0.4	0.5	0.6	0.7	0.8	0.9	1	p-value for yellow parts	p-value for red parts	standard deviation of conversion efficiencies	standard name of regualtor	-1	-0.9	-0.8	-0.7	-0.6	-0.5	-0.4	-0.3	-0.2	-0.1	0	0.1	0.2	0.3	0.4	0.5	0.6	0.7	0.8	0.9	1
3946	92	25	YML027W	0	0	0	0	0	0	0	1	0	1	3	9	3	4	3	0	0	0	0	1	0	1.65e-14		0.217771	YOX1	0	0	0	0	0	0	0	4	0	4	12	36	12	16	12	0	0	0	0	4	0
5196	61	18	YOR372C	0	1	0	1	0	0	0	0	0	1	0	3	1	1	2	1	2	1	0	3	1	8.52e-07	0.0059	0.509902	NDD1	0	5.55556	0	5.55556	0	0	0	0	0	5.55556	0	16.6667	5.55556	5.55556	11.1111	5.55556	11.1111	5.55556	0	16.6667	5.55556
3608	59	18	YLR183C	1	0	0	0	0	0	0	0	0	1	3	4	3	2	0	2	0	1	1	0	0	3.58e-08		0.371184	TOS4	5.55556	0	0	0	0	0	0	0	0	5.55556	16.6667	22.2222	16.6667	11.1111	0	11.1111	0	5.55556	5.55556	0	0
3203	43	14	YKL112W	0	0	0	0	0	0	0	0	0	2	0	3	0	4	1	1	1	0	1	1	0	0.000425	0.000106	0.290759	ABF1	0	0	0	0	0	0	0	0	0	14.2857	0	21.4286	0	28.5714	7.14286	7.14286	7.14286	0	7.14286	7.14286	0
1281	52	13	YDR501W	1	0	1	0	2	0	0	0	0	0	0	0	1	0	0	2	1	1	1	1	2	0.0011	0.0011	0.702321	PLM2	7.69231	0	7.69231	0	15.3846	0	0	0	0	0	0	0	7.69231	0	0	15.3846	7.69231	7.69231	7.69231	7.69231	15.3846
1988	51	13	YGL096W	3	0	2	0	1	0	0	0	0	0	1	0	0	1	0	0	0	2	1	0	2	0.000319	0.0086	0.79963	TOS8	23.0769	0	15.3846	0	7.69231	0	0	0	0	0	7.69231	0	0	7.69231	0	0	0	15.3846	7.69231	0	15.3846
236	33	12	YBR049C	1	1	1	0	1	0	0	0	1	0	0	0	0	1	0	1	0	1	1	1	2	0.0023	0.000858	0.757692	REB1	8.33333	8.33333	8.33333	0	8.33333	0	0	0	8.33333	0	0	0	0	8.33333	0	8.33333	0	8.33333	8.33333	8.33333	16.6667
575	46	11	YCR065W	1	2	1	1	0	0	0	1	0	1	1	0	0	1	0	0	0	1	1	0	0	9.8e-05		0.625624	HCM1	9.09091	18.1818	9.09091	9.09091	0	0	0	9.09091	0	9.09091	9.09091	0	0	9.09091	0	0	0	9.09091	9.09091	0	0
3987	43	11	YMR016C	0	0	0	0	0	0	1	0	0	0	1	3	1	1	0	0	1	1	1	0	1	2.31e-05	0.002	0.392702	SOK2	0	0	0	0	0	0	9.09091	0	0	0	9.09091	27.2727	9.09091	9.09091	0	0	9.09091	9.09091	9.09091	0	9.09091
2761	30	11	YIR018W	1	0	1	0	0	0	0	0	0	0	4	2	0	0	0	0	0	1	0	2	0	1.99e-05		0.579684	YAP5	9.09091	0	9.09091	0	0	0	0	0	0	0	36.3636	18.1818	0	0	0	0	0	9.09091	0	18.1818	0
1235	32	10	YDR451C	1	0	0	0	1	0	0	0	1	0	0	0	1	2	1	1	0	1	0	1	0	0.000596		0.557225	YHP1	10	0	0	0	10	0	0	0	10	0	0	0	10	20	10	10	0	10	0	10	0
1542	22	9	YEL009C	1	0	0	0	0	0	0	0	1	0	0	5	1	1	0	0	0	0	0	0	0	4.59e-07		0.367507	GCN4	11.1111	0	0	0	0	0	0	0	11.1111	0	0	55.5556	11.1111	11.1111	0	0	0	0	0	0	0
5544	61	7	YPR104C	0	1	1	0	0	0	0	0	0	0	0	0	0	1	0	0	0	2	0	0	2	0.011		0.751054	FHL1	0	14.2857	14.2857	0	0	0	0	0	0	0	0	0	0	14.2857	0	0	0	28.5714	0	0	28.5714
4893	20	7	YOR028C	0	0	0	0	0	0	0	0	0	0	0	0	1	0	0	1	1	1	0	2	1	0.000787	0.0019	0.258725	CIN5	0	0	0	0	0	0	0	0	0	0	0	0	14.2857	0	0	14.2857	14.2857	14.2857	0	28.5714	14.2857
964	18	6	YDR146C	0	0	0	0	0	0	1	1	0	0	1	3	0	0	0	0	0	0	0	0	0	9.62e-05		0.20548	SWI5	0	0	0	0	0	0	16.6667	16.6667	0	0	16.6667	50	0	0	0	0	0	0	0	0	0
1820	15	6	YFR034C	0	0	0	0	0	0	0	0	0	0	0	1	0	0	0	2	0	1	0	2	0	2.92e-06		0.276887	PHO4	0	0	0	0	0	0	0	0	0	0	0	16.6667	0	0	0	33.3333	0	16.6667	0	33.3333	0
2580	14	6	YHR206W	0	0	0	0	0	1	0	0	0	0	0	0	0	1	1	0	0	0	1	1	1	0.0087	0.000525	0.507992	SKN7	0	0	0	0	0	16.6667	0	0	0	0	0	0	0	16.6667	16.6667	0	0	0	16.6667	16.6667	16.6667
2634	14	6	YIL122W	0	0	0	0	0	1	0	0	0	0	0	0	1	1	0	0	0	2	1	0	0	0.0087	0.0012	0.44597	POG1	0	0	0	0	0	16.6667	0	0	0	0	0	0	16.6667	16.6667	0	0	0	33.3333	16.6667	0	0
4014	14	6	YMR043W	0	0	0	0	0	0	0	0	0	2	0	3	0	0	0	1	0	0	0	0	0	4.37e-06		0.2	MCM1	0	0	0	0	0	0	0	0	0	33.3333	0	50	0	0	0	16.6667	0	0	0	0	0
3568	14	5	YLR131C	0	0	0	0	0	0	0	0	0	1	1	0	0	0	1	0	1	0	1	0	0	0.0064		0.344093	ACE2	0	0	0	0	0	0	0	0	0	20	20	0	0	0	20	0	20	0	20	0	0
738	13	5	YDL106C	0	1	0	1	1	0	0	0	0	0	1	0	0	0	0	0	0	0	0	0	1	0.0064		0.688767	PHO2	0	20	0	20	20	0	0	0	0	0	20	0	0	0	0	0	0	0	0	0	20
362	10	5	YBR182C	0	0	0	0	0	0	1	0	0	0	0	0	0	0	2	1	0	0	0	1	0	0.000673		0.422374	SMP1	0	0	0	0	0	0	20	0	0	0	0	0	0	0	40	20	0	0	0	20	0
4466	52	4	YNL216W	0	0	1	1	0	0	0	0	0	0	0	0	1	0	0	0	0	0	0	1	0	0.0042		0.696419	RAP1	0	0	25	25	0	0	0	0	0	0	0	0	25	0	0	0	0	0	0	25	0
1661	22	4	YER111C	0	0	0	0	0	0	0	0	0	0	0	0	1	0	0	1	1	0	0	0	1	0.0042		0.286138	SWI4	0	0	0	0	0	0	0	0	0	0	0	0	25	0	0	25	25	0	0	0	25
1112	11	4	YDR310C	0	0	0	0	0	0	0	0	0	1	0	1	1	0	0	0	0	0	0	0	1	0.0042		0.41833	SUM1	0	0	0	0	0	0	0	0	0	25	0	25	25	0	0	0	0	0	0	0	25
4562	8	4	YNL103W	0	0	0	0	0	1	0	0	0	0	0	1	0	0	1	0	0	0	0	1	0	no		0.506828	MET4	0	0	0	0	0	25	0	0	0	0	0	25	0	0	25	0	0	0	0	25	0
4597	9	3	YNL068C	0	0	0	1	0	0	0	1	0	0	0	0	0	0	0	0	0	0	1	0	0	no		0.63421	FKH2	0	0	0	33.3333	0	0	0	33.3333	0	0	0	0	0	0	0	0	0	0	33.3333	0	0
3391	8	3	YKR099W	0	0	0	0	0	0	0	0	0	0	0	1	0	0	0	1	0	1	0	0	0	no		0.249444	BAS1	0	0	0	0	0	0	0	0	0	0	0	33.3333	0	0	0	33.3333	0	33.3333	0	0	0
2464	8	3	YHR084W	0	1	0	0	0	0	0	0	0	0	0	0	0	1	0	0	0	1	0	0	0	no		0.679869	STE12	0	33.3333	0	0	0	0	0	0	0	0	0	0	0	33.3333	0	0	0	33.3333	0	0	0
2625	7	3	YIL131C	0	1	1	0	0	0	0	0	0	0	0	0	0	0	1	0	0	0	0	0	0	0.0023		0.590668	FKH1	0	33.3333	33.3333	0	0	0	0	0	0	0	0	0	0	0	33.3333	0	0	0	0	0	0
3023	6	3	YJR060W	0	0	0	1	0	0	0	0	0	0	0	0	0	1	0	0	0	0	0	1	0	no		0.659966	CBF1	0	0	0	33.3333	0	0	0	0	0	0	0	0	0	33.3333	0	0	0	0	0	33.3333	0
2882	6	3	YJL206C	0	0	0	0	0	0	1	0	0	0	0	0	1	0	0	0	0	0	0	0	1	no		0.573488	YJL206C	0	0	0	0	0	0	33.3333	0	0	0	0	0	33.3333	0	0	0	0	0	0	0	33.3333
3607	28	2	YLR182W	0	0	0	0	0	0	0	0	0	0	0	0	0	0	0	0	0	0	0	1	1	0.000864		0.05	SWI6	0	0	0	0	0	0	0	0	0	0	0	0	0	0	0	0	0	0	0	50	50
784	17	2	YDL056W	0	0	0	0	0	0	0	0	0	0	0	1	0	1	0	0	0	0	0	0	0	0.000292		0.1	MBP1	0	0	0	0	0	0	0	0	0	0	0	50	0	50	0	0	0	0	0	0	0
1213	12	2	YDR423C	0	0	0	1	0	0	0	0	0	0	0	0	0	0	0	1	0	0	0	0	0	no		0.6	CAD1	0	0	0	50	0	0	0	0	0	0	0	0	0	0	0	50	0	0	0	0	0
5171	5	2	YOR344C	0	0	0	1	0	0	0	0	0	0	0	0	0	1	0	0	0	0	0	0	0	no		0.5	TYE7	0	0	0	50	0	0	0	0	0	0	0	0	0	50	0	0	0	0	0	0	0
4805	5	2	YOL067C	0	0	0	0	0	0	0	0	0	0	0	0	0	0	0	0	0	2	0	0	0	one hundred		0	RTG1	0	0	0	0	0	0	0	0	0	0	0	0	0	0	0	0	0	100	0	0	0
2009	5	2	YGL073W	0	0	0	0	0	0	0	0	0	0	0	0	0	0	1	0	0	0	0	0	1	no		0.3	HSF1	0	0	0	0	0	0	0	0	0	0	0	0	0	0	50	0	0	0	0	0	50
2062	5	2	YGL013C	0	0	0	0	0	0	0	0	0	0	0	0	0	0	0	0	0	1	0	0	1	no		0.15	PDR1	0	0	0	0	0	0	0	0	0	0	0	0	0	0	0	0	0	50	0	0	50
3263	5	2	YKL043W	0	0	0	0	0	0	0	0	0	0	0	1	1	0	0	0	0	0	0	0	0	0.000864		0.05	PHD1	0	0	0	0	0	0	0	0	0	0	0	50	50	0	0	0	0	0	0	0	0
4631	5	2	YNL027W	1	0	0	0	0	0	0	0	0	0	1	0	0	0	0	0	0	0	0	0	0	no		0.5	CRZ1	50	0	0	0	0	0	0	0	0	0	50	0	0	0	0	0	0	0	0	0	0
868	4	2	YDR043C	0	1	0	0	0	0	1	0	0	0	0	0	0	0	0	0	0	0	0	0	0	no		0.25	NRG1	0	50	0	0	0	0	50	0	0	0	0	0	0	0	0	0	0	0	0	0	0
3272	4	2	YKL032C	0	0	0	0	0	0	0	0	0	1	0	0	0	0	0	0	1	0	0	0	0	no		0.35	IXR1	0	0	0	0	0	0	0	0	0	50	0	0	0	0	0	0	50	0	0	0	0
1591	4	2	YER040W	0	0	0	0	0	0	0	0	0	0	0	0	0	1	0	0	0	0	0	0	1	no		0.35	GLN3	0	0	0	0	0	0	0	0	0	0	0	0	0	50	0	0	0	0	0	0	50
3967	9	1	YML007W	0	0	0	0	0	0	0	0	0	0	0	0	0	0	0	0	0	0	0	0	1				YAP1	0	0	0	0	0	0	0	0	0	0	0	0	0	0	0	0	0	0	0	0	100
1065	6	1	YDR259C	0	1	0	0	0	0	0	0	0	0	0	0	0	0	0	0	0	0	0	0	0				YAP6	0	100	0	0	0	0	0	0	0	0	0	0	0	0	0	0	0	0	0	0	0
942	5	1	YDR123C	0	0	0	0	0	0	0	0	0	0	0	0	0	0	0	0	0	0	0	0	1				INO2	0	0	0	0	0	0	0	0	0	0	0	0	0	0	0	0	0	0	0	0	100
4770	5	1	YOL108C	0	0	0	0	0	0	0	0	0	0	0	1	0	0	0	0	0	0	0	0	0				INO4	0	0	0	0	0	0	0	0	0	0	0	100	0	0	0	0	0	0	0	0	0
1889	4	1	YGL209W	0	0	0	0	0	0	0	1	0	0	0	0	0	0	0	0	0	0	0	0	0				MIG2	0	0	0	0	0	0	0	100	0	0	0	0	0	0	0	0	0	0	0	0	0
2042	4	1	YGL035C	0	0	0	0	0	0	0	0	0	0	0	0	0	0	0	0	0	0	0	0	1				MIG1	0	0	0	0	0	0	0	0	0	0	0	0	0	0	0	0	0	0	0	0	100
102	3	1	YBL103C	0	0	0	0	0	0	0	0	0	0	0	0	0	0	0	0	0	0	0	0	1				RTG3	0	0	0	0	0	0	0	0	0	0	0	0	0	0	0	0	0	0	0	0	100
5513	3	1	YPR065W	0	0	0	0	0	0	0	0	1	0	0	0	0	0	0	0	0	0	0	0	0				ROX1	0	0	0	0	0	0	0	0	100	0	0	0	0	0	0	0	0	0	0	0	0
3671	3	1	YLR256W	0	0	0	0	0	0	0	0	0	0	0	0	0	0	0	0	0	0	0	0	1				HAP1	0	0	0	0	0	0	0	0	0	0	0	0	0	0	0	0	0	0	0	0	100
187	3	1	YBL005W	0	0	0	0	0	0	0	0	0	0	0	0	0	1	0	0	0	0	0	0	0				PDR3	0	0	0	0	0	0	0	0	0	0	0	0	0	100	0	0	0	0	0	0	0
3247	3	1	YKL062W	0	0	0	0	0	0	0	0	0	0	0	0	0	1	0	0	0	0	0	0	0				MSN4	0	0	0	0	0	0	0	0	0	0	0	0	0	100	0	0	0	0	0	0	0
4008	3	1	YMR037C	0	0	0	0	0	0	0	0	0	0	0	0	0	0	0	0	0	0	1	0	0				MSN2	0	0	0	0	0	0	0	0	0	0	0	0	0	0	0	0	0	0	100	0	0
3601	2	1	YLR176C	0	0	1	0	0	0	0	0	0	0	0	0	0	0	0	0	0	0	0	0	0				RFX1	0	0	100	0	0	0	0	0	0	0	0	0	0	0	0	0	0	0	0	0	0
2113	2	1	YGR044C	0	0	0	0	0	0	1	0	0	0	0	0	0	0	0	0	0	0	0	0	0				RME1	0	0	0	0	0	0	100	0	0	0	0	0	0	0	0	0	0	0	0	0	0
4479	2	1	YNL199C	0	0	0	0	0	0	0	0	0	0	0	0	0	0	0	1	0	0	0	0	0				GCR2	0	0	0	0	0	0	0	0	0	0	0	0	0	0	0	100	0	0	0	0	0
535	2	1	YCR018C	0	0	0	0	0	0	0	0	0	0	0	0	0	0	0	0	0	0	0	1	0				SRD1	0	0	0	0	0	0	0	0	0	0	0	0	0	0	0	0	0	0	0	100	0
3082	2	1	YJR127C	0	0	0	0	0	0	0	0	0	0	0	0	0	0	0	1	0	0	0	0	0				RSF2	0	0	0	0	0	0	0	0	0	0	0	0	0	0	0	100	0	0	0	0	0
173	2	1	YBL021C	0	0	0	0	0	0	0	0	0	0	0	1	0	0	0	0	0	0	0	0	0				HAP3	0	0	0	0	0	0	0	0	0	0	0	100	0	0	0	0	0	0	0	0	0
1019	2	1	YDR207C	0	0	0	0	0	0	0	0	0	0	0	1	0	0	0	0	0	0	0	0	0				UME6	0	0	0	0	0	0	0	0	0	0	0	100	0	0	0	0	0	0	0	0	0
679	2	1	YDL170W	0	0	0	0	0	0	0	0	0	0	0	0	0	0	0	0	0	0	0	1	0				UGA3	0	0	0	0	0	0	0	0	0	0	0	0	0	0	0	0	0	0	0	100	0
3992	2	1	YMR021C	0	0	0	0	0	0	0	0	0	0	0	0	0	0	0	1	0	0	0	0	0				MAC1	0	0	0	0	0	0	0	0	0	0	0	0	0	0	0	100	0	0	0	0	0
3466	2	1	YLR014C	0	0	0	0	0	0	0	0	0	0	0	0	0	0	0	1	0	0	0	0	0				PPR1	0	0	0	0	0	0	0	0	0	0	0	0	0	0	0	100	0	0	0	0	0
4124	2	1	YMR164C	0	0	0	0	0	0	0	0	0	0	0	0	0	1	0	0	0	0	0	0	0				MSS11	0	0	0	0	0	0	0	0	0	0	0	0	0	100	0	0	0	0	0	0	0
3836	2	1	YLR451W	0	0	0	0	0	0	0	0	0	0	0	0	0	0	0	0	0	0	1	0	0				LEU3	0	0	0	0	0	0	0	0	0	0	0	0	0	0	0	0	0	0	100	0	0
4142	2	1	YMR182C	0	0	0	0	0	0	0	0	0	0	0	1	0	0	0	0	0	0	0	0	0				RGM1	0	0	0	0	0	0	0	0	0	0	0	100	0	0	0	0	0	0	0	0	0
1211	2	1	YDR421W	0	0	0	0	0	0	0	0	0	0	0	1	0	0	0	0	0	0	0	0	0				ARO80	0	0	0	0	0	0	0	0	0	0	0	100	0	0	0	0	0	0	0	0	0
1745	2	1	YFL044C	0	0	0	0	0	0	0	0	0	0	0	0	0	0	0	0	0	0	0	1	0				OTU1	0	0	0	0	0	0	0	0	0	0	0	0	0	0	0	0	0	0	0	100	0
2385	2	1	YHR006W	0	0	0	0	0	0	0	0	0	0	0	0	0	0	0	0	0	0	0	0	1				STP2	0	0	0	0	0	0	0	0	0	0	0	0	0	0	0	0	0	0	0	0	100
4936	2	1	YOR077W	0	0	0	0	0	0	0	0	0	0	0	1	0	0	0	0	0	0	0	0	0				RTS2	0	0	0	0	0	0	0	0	0	0	0	100	0	0	0	0	0	0	0	0	0
4377	2	1	YNL314W	0	0	0	0	1	0	0	0	0	0	0	0	0	0	0	0	0	0	0	0	0				DAL82	0	0	0	0	100	0	0	0	0	0	0	0	0	0	0	0	0	0	0	0	0
3791	2	1	YLR403W	0	0	0	0	0	0	0	0	0	0	0	0	0	0	0	1	0	0	0	0	0				SFP1	0	0	0	0	0	0	0	0	0	0	0	0	0	0	0	100	0	0	0	0	0
5426	2	1	YPL038W	1	0	0	0	0	0	0	0	0	0	0	0	0	0	0	0	0	0	0	0	0				MET31	100	0	0	0	0	0	0	0	0	0	0	0	0	0	0	0	0	0	0	0	0
3051	2	1	YJR094C	0	0	0	0	0	0	0	0	0	0	0	0	0	0	0	0	0	0	0	0	1				IME1	0	0	0	0	0	0	0	0	0	0	0	0	0	0	0	0	0	0	0	0	100
1863	2	1	YGL237C	0	0	0	0	0	0	0	0	0	0	0	0	0	0	0	0	0	1	0	0	0				HAP2	0	0	0	0	0	0	0	0	0	0	0	0	0	0	0	0	0	100	0	0	0
