# Supplementary material for: Dynamic cumulative activity of transcription factors as a mechanism of quantitative gene regulation
Source: Genome Biol. 2007 Sep 4;8(9):R181. doi: 10.1186/gb-2007-8-9-r181 (PMC2375019; doi:10.1186/gb-2007-8-9-r181)
Supplement: Additional data file 2 — Detailed results of all the three-regulator motifs in the Cho data. [file gb-2007-8-9-r181-S2.xls]

## Sheet: Sheet1
the results of three-regulator-to-one-target-gene motifs in the Cho dataset for the manuscript by He et al (2007) Shifted cumulative activity of transcription factors as a mechanism of quantitative gene regulation
cell cycle phases are assigned by Cho et al.(1998)
cell cycle processess are annotated by Gene Ontology (GO) database; the detailed literatures for the annotations used in this work are provided in the Supplementary file 1
in the column the holistic relationship between the assembled profile of regulators and that of target gene, 1 represent positive relationship and 0 represent negative relationship
in the column cell cycle phases, blank means the corresponding gene presently is not assigned to cell cycle phases.
in the column cell cycle process, blank means the corresponding gene presently is not annotated to cell cycle processes.
indexes (row number) for regulators or target genes is for identification of genes transcriptional expressional profile in the calculation by programs.
in the column "FFL involved in or not", FFL indicates the corresponding motif is involved in an FFL
local clustering coefficient	function time point of regulator 1	function time point of regulator 2	function time point of regulator 3	time shift between regualtor 1 and 2	time shift between the assembled regulator (by 1 and 2) and regulator 3	conversion efficiency of regualtor1	conversion efficiency of regualtor2	conversion efficiency of regualtor3	end time point of the alignment in the assembled transcriptional expression profile of regulators	end time point of the alignment in the transcriptional expression profile of target gene	number of time points matched between the assembled profile and that of the target gene	the holistic relationship between the assembled profile of regulators and that of target gene	index of the convergence mode		index (row number) of regulator 1 in the expression data	index (row number) of regulator 2 in the expression data	index (row number) of regulator 3 in the expression data	index (row number) of target gene in the expression data		systematic name of regualtor 1	systematic name of regualtor 2	systematic name of regualtor 3	systematic name of target gene		standard name of regualtor 1	standard name of regualtor 2	standard name of regualtor 3	standard name of target gene		cell cycle phases of regualtor 1	cell cycle phases of regualtor 1	cell cycle phases of regulator 3	cell cycle phases of target gene		annotated cell cycle process of regulator1	annotated cell cycle process of regulator2	annotated cell cycle process of regulator3	annotated cell cycle process of target gene				FFL involved in or not
14.1083	3	1	4	-2	3	0.7	0.5	-0.3	17	17	17	0	1		2765	5426	4562	2878		YIR023W	YPL038W	YNL103W	YJL210W		DAL81	MET31	MET4	PEX2
13.0468	3	1	4	-2	3	0.7	0.5	-0.3	17	17	17	0	1		2765	5426	4562	2877		YIR023W	YPL038W	YNL103W	YJL212C		DAL81	MET31	MET4	OPT1
11.873	1	1	3	0	2	0.5	-0.0999999	-1	16	16	15	1	2		4597	4014	5196	3613		YNL068C	YMR043W	YOR372C	YLR189C		FKH2	MCM1	NDD1	ATG26							// regulation of progression through cell cycle // G2-specific		// G2/M-specific
14.215	1	1	3	0	2	0.5	-0.0999999	-1	16	16	16	1	2		4597	4014	5196	3568		YNL068C	YMR043W	YOR372C	YLR131C		FKH2	MCM1	NDD1	ACE2					M		// regulation of progression through cell cycle // G2-specific		// G2/M-specific	// G1-specific
13.3517	1	1	3	0	2	0.5	-0.0999999	-1	16	16	16	1	2		4597	4014	5196	3924		YNL068C	YMR043W	YOR372C	YML052W		FKH2	MCM1	NDD1	SUR7							// regulation of progression through cell cycle // G2-specific		// G2/M-specific
13.413	1	1	3	0	2	0.5	-0.0999999	-1	16	17	16	1	2		4597	4014	5196	83		YNL068C	YMR043W	YOR372C	YAR018C		FKH2	MCM1	NDD1	KIN3					M		// regulation of progression through cell cycle // G2-specific		// G2/M-specific
13.482	1	1	3	0	2	0.5	-0.0999999	-1	16	16	16	1	2		4597	4014	5196	967		YNL068C	YMR043W	YOR372C	YDR150W		FKH2	MCM1	NDD1	NUM1					S M M S M		// regulation of progression through cell cycle // G2-specific		// G2/M-specific
7.11551	1	1	3	0	2	0.5	-0.0999999	-1	7	9	7	0	2		4597	4014	5196	3923		YNL068C	YMR043W	YOR372C	YML053C		FKH2	MCM1	NDD1	YML053C							// regulation of progression through cell cycle // G2-specific		// G2/M-specific
15.1321	1	1	3	0	2	0.5	-0.0999999	-1	16	17	16	1	2		4597	4014	5196	3614		YNL068C	YMR043W	YOR372C	YLR190W		FKH2	MCM1	NDD1	MMR1					M		// regulation of progression through cell cycle // G2-specific		// G2/M-specific
15.9417	1	1	3	0	2	0.5	-0.0999999	-1	16	16	16	1	2		4597	4014	5196	2054		YNL068C	YMR043W	YOR372C	YGL021W		FKH2	MCM1	NDD1	ALK1					M		// regulation of progression through cell cycle // G2-specific		// G2/M-specific
14.8322	1	1	3	0	2	0.5	-0.0999999	-1	16	17	16	1	2		4597	4014	5196	1969		YNL068C	YMR043W	YOR372C	YGL116W		FKH2	MCM1	NDD1	CDC20					M		// regulation of progression through cell cycle // G2-specific		// G2/M-specific	// anaphase
15.3177	1	9	10	8	9	7.45058e-08	-0.2	-0.0999999	16	17	16	1	3		4597	5544	4466	3912		YNL068C	YPR104C	YNL216W	YML063W		FKH2	FHL1	RAP1	RPS1B							// regulation of progression through cell cycle // G2-specific							FFL
11.9139	1	9	10	8	9	7.45058e-08	-0.2	-0.0999999	17	17	17	1	3		4597	5544	4466	3911		YNL068C	YPR104C	YNL216W	YML064C		FKH2	FHL1	RAP1	TEM1							// regulation of progression through cell cycle // G2-specific							FFL
12.0483	1	3	1	2	0	-1	0.6	-0.5	16	17	16	0	4		4597	784	3607	816		YNL068C	YDL056W	YLR182W	YDL017W		FKH2	MBP1	SWI6	CDC7							// regulation of progression through cell cycle // G2-specific	// regulation of progression through cell cycle	// G1/S-specific
13.7688	1	3	1	2	0	-1	0.6	-0.5	15	17	15	0	4		4597	784	3607	815		YNL068C	YDL056W	YLR182W	YDL018C		FKH2	MBP1	SWI6	ERP3					lateG1		// regulation of progression through cell cycle // G2-specific	// regulation of progression through cell cycle	// G1/S-specific
9.4487	1	3	1	2	0	-1	0.6	-0.5	5	11	5	1	4		4597	784	3607	934		YNL068C	YDL056W	YLR182W	YDR115W		FKH2	MBP1	SWI6	YDR115W							// regulation of progression through cell cycle // G2-specific	// regulation of progression through cell cycle	// G1/S-specific
13.7279	1	3	1	2	0	-1	0.6	-0.5	15	17	15	0	4		4597	784	3607	4042		YNL068C	YDL056W	YLR182W	YMR076C		FKH2	MBP1	SWI6	PDS5					lateG1		// regulation of progression through cell cycle // G2-specific	// regulation of progression through cell cycle	// G1/S-specific
13.1799	1	10	5	9	4	-0.3	0.5	0.2	14	17	13	0	5		4597	2625	5196	1127		YNL068C	YIL131C	YOR372C	YDR325W		FKH2	FKH1	NDD1	YCG1			G2		G2		// regulation of progression through cell cycle // G2-specific	// regulation of progression through cell cycle	// G2/M-specific
13.3023	1	10	5	9	4	-0.3	0.5	0.2	15	16	15	1	5		4597	2625	5196	322		YNL068C	YIL131C	YOR372C	YBR139W		FKH2	FKH1	NDD1	YBR139W			G2				// regulation of progression through cell cycle // G2-specific	// regulation of progression through cell cycle	// G2/M-specific
14.2089	1	10	5	9	4	-0.3	0.5	0.2	13	13	13	1	5		4597	2625	5196	2155		YNL068C	YIL131C	YOR372C	YGR092W		FKH2	FKH1	NDD1	DBF2			G2		M		// regulation of progression through cell cycle // G2-specific	// regulation of progression through cell cycle	// G2/M-specific
8.93059	1	10	5	9	4	-0.3	0.5	0.2	13	17	12	0	5		4597	2625	5196	1126		YNL068C	YIL131C	YOR372C	YDR324C		FKH2	FKH1	NDD1	UTP4			G2		G2		// regulation of progression through cell cycle // G2-specific	// regulation of progression through cell cycle	// G2/M-specific
14.0863	1	10	5	9	4	-0.3	0.5	0.2	15	15	15	1	5		4597	2625	5196	321		YNL068C	YIL131C	YOR372C	YBR138C		FKH2	FKH1	NDD1	YBR138C			G2		M		// regulation of progression through cell cycle // G2-specific	// regulation of progression through cell cycle	// G2/M-specific
13.6472	4	1	6	-3	5	-0.7	7.45058e-08	-0.9	17	17	17	1	6		4597	1542	3967	3065		YNL068C	YEL009C	YML007W	YJR109C		FKH2	GCN4	YAP1	CPA2							// regulation of progression through cell cycle // G2-specific
11.072	4	1	6	-3	5	-0.7	7.45058e-08	-0.9	15	15	15	1	6		4597	1542	3967	3066		YNL068C	YEL009C	YML007W	YJR110W		FKH2	GCN4	YAP1	YMR1					G2		// regulation of progression through cell cycle // G2-specific
13.1976	4	10	1	6	-3	-0.9	-0.3	0.2	15	15	15	0	7		4597	1235	3946	1846		YNL068C	YDR451C	YML027W	YGL256W		FKH2	YHP1	YOX1	ADH4			G2	lateG1			// regulation of progression through cell cycle // G2-specific	// G1/S-specific // regulation of progression through mitotic cell cycle	// G1/S-specific // regulation of progression through mitotic cell cycle					FFL
10.8152	4	10	1	6	-3	-0.9	-0.3	0.2	13	17	13	1	7		4597	1235	3946	1845		YNL068C	YDR451C	YML027W	YGL257C		FKH2	YHP1	YOX1	MNT2			G2	lateG1			// regulation of progression through cell cycle // G2-specific	// G1/S-specific // regulation of progression through mitotic cell cycle	// G1/S-specific // regulation of progression through mitotic cell cycle					FFL
14.8425	8	1	5	-7	4	-0.9	7.45058e-08	-0.8	17	17	17	1	8		4597	575	2009	162		YNL068C	YCR065W	YGL073W	YBL032W		FKH2	HCM1	HSF1	HEK2			S		G2		// regulation of progression through cell cycle // G2-specific	// G1/S-specific
11.6864	8	1	5	-7	4	-0.9	7.45058e-08	-0.8	7	17	7	1	8		4597	575	2009	161		YNL068C	YCR065W	YGL073W	YBL033C		FKH2	HCM1	HSF1	RIB1			S				// regulation of progression through cell cycle // G2-specific	// G1/S-specific
9.84665	5	1	1	-4	0	-0.3	0.4	-1	15	15	15	1	9		2113	3607	4969	963		YGR044C	YLR182W	YOR113W	YDR145W		RME1	SWI6	AZF1	TAF12		earlyG1						// G1/S-specific		// G1-specific
14.3417	5	1	1	-4	0	-0.3	0.4	-1	17	17	17	1	9		2113	3607	4969	962		YGR044C	YLR182W	YOR113W	YDR144C		RME1	SWI6	AZF1	MKC7		earlyG1						// G1/S-specific
16.2443	1	10	10	9	9	0.2	0.5	-0.7	17	17	17	0	10		3023	1281	1211	2515		YJR060W	YDR501W	YDR421W	YHR137W		CBF1	PLM2	ARO80	ARO9								// G1/S-specific						FFL
13.6812	1	10	10	9	9	0.2	0.5	-0.7	17	17	17	0	10		3023	1281	1211	2514		YJR060W	YDR501W	YDR421W	YHR136C		CBF1	PLM2	ARO80	SPL2								// G1/S-specific						FFL
13.4026	3	7	1	4	-2	-0.9	0.2	0.6	17	17	17	1	11		3023	4014	3987	2478		YJR060W	YMR043W	YMR016C	YHR099W		CBF1	MCM1	SOK2	TRA1
13.1201	3	7	1	4	-2	-0.9	0.2	0.6	17	17	17	1	11		3023	4014	3987	2477		YJR060W	YMR043W	YMR016C	YHR098C		CBF1	MCM1	SOK2	SFB3
14.9052	10	4	1	-6	-3	0.9	0.9	-0.5	17	17	17	1	12		2062	5544	4466	1502		YGL013C	YPR104C	YNL216W	YEL054C		PDR1	FHL1	RAP1	RPL12A
10.819	10	4	1	-6	-3	0.9	0.9	-0.5	17	17	17	1	12		2062	5544	4466	1626		YGL013C	YPR104C	YNL216W	YER074W		PDR1	FHL1	RAP1	RPS24A
14.0992	1	3	3	2	2	0.9	-0.5	-0.2	17	17	17	1	13		2625	4770	3203	217		YIL131C	YOL108C	YKL112W	YBR029C		FKH1	INO4	ABF1	CDS1		G2					// regulation of progression through cell cycle
11.357	1	3	3	2	2	0.9	-0.5	-0.2	17	17	17	1	13		2625	4770	3203	218		YIL131C	YOL108C	YKL112W	YBR030W		FKH1	INO4	ABF1	YBR030W		G2					// regulation of progression through cell cycle
14.9074	10	9	1	-1	-8	0.2	-0.3	-0.0999999	17	17	17	1	14		236	4466	1112	665		YBR049C	YNL216W	YDR310C	YDL186W		REB1	RAP1	SUM1	YDL186W														FFL
14.0223	10	9	1	-1	-8	0.2	-0.3	-0.0999999	16	17	16	0	14		236	4466	1112	664		YBR049C	YNL216W	YDR310C	YDL188C		REB1	RAP1	SUM1	PPH22										// G1/S transition				FFL
13.2433	1	4	10	3	9	0.5	0.3	-1	17	17	16	1	15		236	3272	3203	3424		YBR049C	YKL032C	YKL112W	YLL033W		REB1	IXR1	ABF1	YLL033W			G2 M M G2 M
11.0977	1	4	10	3	9	0.5	0.3	-1	15	17	15	0	15		236	3272	3203	3423		YBR049C	YKL032C	YKL112W	YLL034C		REB1	IXR1	ABF1	RIX7			G2 M M G2 M
13.0373	9	1	9	-8	8	-0.4	0.9	-0.5	13	14	11	0	16		236	5544	4466	2609		YBR049C	YPR104C	YNL216W	YIL148W		REB1	FHL1	RAP1	RPL40A														FFL
11.3483	9	1	9	-8	8	-0.4	0.9	-0.5	15	17	15	1	16		236	5544	4466	2608		YBR049C	YPR104C	YNL216W	YIL149C		REB1	FHL1	RAP1	MLP2														FFL
11.317	6	8	1	2	-5	0.5	0.9	-0.0999999	17	17	17	0	17		236	1281	3608	4690		YBR049C	YDR501W	YLR183C	YNR039C		REB1	PLM2	TOS4	ZRG17				lateG1				// G1/S-specific	// G1/S-specific
13.0473	6	8	1	2	-5	0.5	0.9	-0.0999999	14	16	14	1	17		236	1281	3608	4691		YBR049C	YDR501W	YLR183C	YNR040W		REB1	PLM2	TOS4	YNR040W				lateG1				// G1/S-specific	// G1/S-specific
13.2595	1	3	5	2	4	0.5	0.9	-0.2	17	17	17	1	18		236	738	964	629		YBR049C	YDL106C	YDR146C	YDL225W		REB1	PHO2	SWI5	SHS1				M					// G1-specific					FFL
10.3307	1	3	5	2	4	0.5	0.9	-0.2	10	10	10	1	18		236	738	964	628		YBR049C	YDL106C	YDR146C	YDL226C		REB1	PHO2	SWI5	GCS1				M					// G1-specific	// actin filament reorganization during cell cycle				FFL
14.3483	5	1	5	-4	4	0.3	0.3	-0.0999999	16	17	16	0	19		236	4013	3878	1766		YBR049C	YMR042W	YML099C	YFL023W		REB1	ARG80	ARG81	BUD27
14.4435	5	1	5	-4	4	0.3	0.3	-0.0999999	16	17	16	0	19		236	4013	3878	1765		YBR049C	YMR042W	YML099C	YFL024C		REB1	ARG80	ARG81	EPL1
14.9438	3	6	1	3	-2	-0.6	0.6	-0.0999999	17	17	17	1	20		236	5196	3203	2280		YBR049C	YOR372C	YKL112W	YGR231C		REB1	NDD1	ABF1	PHB2								// G2/M-specific
14.1175	3	6	1	3	-2	-0.6	0.6	-0.0999999	17	17	17	1	20		236	5196	3203	2281		YBR049C	YOR372C	YKL112W	YGR232W		REB1	NDD1	ABF1	NAS6								// G2/M-specific
15.2619	1	3	4	2	3	-0.2	0.8	0.7	17	17	17	0	21		868	1211	5426	2534		YDR043C	YDR421W	YPL038W	YHR157W		NRG1	ARO80	MET31	REC104
13.1764	1	3	4	2	3	-0.2	0.8	0.7	12	17	12	0	21		868	1211	5426	2533		YDR043C	YDR421W	YPL038W	YHR156C		NRG1	ARO80	MET31	LIN1
14.754	6	1	4	-5	3	0.2	-1	-0.0999999	17	17	17	1	22		868	1065	4893	5640		YDR043C	YDR259C	YOR028C	YOL157C		NRG1	YAP6	CIN5	YOL157C														FFL
9.10685	6	1	4	-5	3	0.2	-1	-0.0999999	1	15	1	1	22		868	1065	4893	2588		YDR043C	YDR259C	YOR028C	YIL170W		NRG1	YAP6	CIN5	HXT12														FFL
11.0761	6	1	4	-5	3	0.2	-1	-0.0999999	16	17	16	0	22		868	1065	4893	4912		YDR043C	YDR259C	YOR028C	YOR049C		NRG1	YAP6	CIN5	RSB1														FFL
13.946	4	5	1	1	-3	-0.4	-0.9	0.2	11	17	11	0	23		868	1281	3608	2726		YDR043C	YDR501W	YLR183C	YIL019W		NRG1	PLM2	TOS4	FAF1				lateG1				// G1/S-specific	// G1/S-specific
14.3954	4	5	1	1	-3	-0.4	-0.9	0.2	11	17	11	0	23		868	1281	3608	2725		YDR043C	YDR501W	YLR183C	YIL020C		NRG1	PLM2	TOS4	HIS6				lateG1				// G1/S-specific	// G1/S-specific
13.6587	10	2	1	-8	-1	0.9	0.6	-0.0999999	16	17	16	1	24		4013	3878	1542	1406		YMR042W	YML099C	YEL009C	YJL088W		ARG80	ARG81	GCN4	ARG3
12.1123	10	2	1	-8	-1	0.9	0.6	-0.0999999	15	17	15	1	24		4013	3878	1542	4743		YMR042W	YML099C	YEL009C	YOL140W		ARG80	ARG81	GCN4	ARG8
11.7989	1	2	10	1	9	-0.0999999	-0.4	0.7	17	17	17	1	25		2010	3391	1863	5441		YGL071W	YKR099W	YGL237C	YPL019C		RCS1	BAS1	HAP2	VTC3
13.8606	1	2	10	1	9	-0.0999999	-0.4	0.7	17	17	17	0	25		2010	3391	1863	5442		YGL071W	YKR099W	YGL237C	YPL018W		RCS1	BAS1	HAP2	CTF19
13.2393	1	9	4	8	3	-0.7	0.2	0.1	17	17	16	0	26		2010	2580	784	2366		YGL071W	YHR206W	YDL056W	YHL013C		RCS1	SKN7	MBP1	OTU2									// regulation of progression through cell cycle
12.1128	1	9	4	8	3	-0.7	0.2	0.1	17	17	16	0	26		2010	2580	784	2367		YGL071W	YHR206W	YDL056W	YHL012W		RCS1	SKN7	MBP1	YHL012W									// regulation of progression through cell cycle
14.1503	4	2	1	-2	-1	-0.9	-0.4	0.1	17	17	17	0	27		2580	1112	3205	3038		YHR206W	YDR310C	YKL109W	YJR078W		SKN7	SUM1	HAP4	BNA2
13.8514	4	2	1	-2	-1	-0.9	-0.4	0.1	17	17	17	0	27		2580	1112	3205	3039		YHR206W	YDR310C	YKL109W	YJR079W		SKN7	SUM1	HAP4	YJR079W
11.4978	4	2	1	-2	-1	-0.9	-0.4	0.1	10	17	10	0	27		2580	1112	3205	3037		YHR206W	YDR310C	YKL109W	YJR077C		SKN7	SUM1	HAP4	MIR1
13.0258	8	1	4	-7	3	0.6	0.2	-0.7	14	15	14	0	28		2580	1542	3263	4099		YHR206W	YEL009C	YKL043W	YMR137C		SKN7	GCN4	PHD1	PSO2
11.8489	8	1	4	-7	3	0.6	0.2	-0.7	16	17	16	0	28		2580	1542	3263	4100		YHR206W	YEL009C	YKL043W	YMR138W		SKN7	GCN4	PHD1	CIN4
10.6378	1	10	8	9	7	-0.7	0.9	0.8	12	13	10	0	29		2580	5196	3608	3339		YHR206W	YOR372C	YLR183C	YKR044W		SKN7	NDD1	TOS4	UIP5				lateG1				// G2/M-specific	// G1/S-specific
13.0359	1	10	8	9	7	-0.7	0.9	0.8	17	17	17	0	29		2580	5196	3608	4133		YHR206W	YOR372C	YLR183C	YMR173W		SKN7	NDD1	TOS4	DDR48				lateG1				// G2/M-specific	// G1/S-specific
10.3626	1	10	8	9	7	-0.7	0.9	0.8	10	10	10	1	29		2580	5196	3608	3338		YHR206W	YOR372C	YLR183C	YKR043C		SKN7	NDD1	TOS4	YKR043C				lateG1				// G2/M-specific	// G1/S-specific
11.293	1	9	10	8	9	-0.0999999	0.9	-0.4	10	11	10	0	30		2761	5544	4466	1233		YIR018W	YPR104C	YNL216W	YDR449C		YAP5	FHL1	RAP1	UTP6							// G1/S-specific
9.20169	1	9	10	8	9	-0.0999999	0.9	-0.4	13	16	13	0	30		2761	5544	4466	5567		YIR018W	YPR104C	YNL216W	YPR131C		YAP5	FHL1	RAP1	NAT3							// G1/S-specific
14.2211	1	9	10	8	9	-0.0999999	0.9	-0.4	15	16	15	1	30		2761	5544	4466	4104		YIR018W	YPR104C	YNL216W	YMR143W		YAP5	FHL1	RAP1	RPS16A							// G1/S-specific
15.736	1	9	10	8	9	-0.0999999	0.9	-0.4	14	15	14	1	30		2761	5544	4466	5680		YIR018W	YPR104C	YNL216W	YPR132W		YAP5	FHL1	RAP1	RPS23B							// G1/S-specific
14.7551	1	9	10	8	9	-0.0999999	0.9	-0.4	15	16	15	1	30		2761	5544	4466	1234		YIR018W	YPR104C	YNL216W	YDR450W		YAP5	FHL1	RAP1	RPS18A							// G1/S-specific
15.3931	1	9	10	8	9	-0.0999999	0.9	-0.4	15	16	13	1	30		2761	5544	4466	5073		YIR018W	YPR104C	YNL216W	YOR234C		YAP5	FHL1	RAP1	RPL33B							// G1/S-specific
14.4574	1	9	10	8	9	-0.0999999	0.9	-0.4	12	13	8	1	30		2761	5544	4466	2854		YIR018W	YPR104C	YNL216W	YHR203C		YAP5	FHL1	RAP1	RPS4B							// G1/S-specific
14.6204	1	9	10	8	9	-0.0999999	0.9	-0.4	12	13	12	1	30		2761	5544	4466	4103		YIR018W	YPR104C	YNL216W	YMR142C		YAP5	FHL1	RAP1	RPL13B							// G1/S-specific
9.14862	1	9	10	8	9	-0.0999999	0.9	-0.4	15	16	15	0	30		2761	5544	4466	2578		YIR018W	YPR104C	YNL216W	YHR204W		YAP5	FHL1	RAP1	MNL1							// G1/S-specific
13.3629	5	1	4	-4	3	0.1	0.6	-0.0999999	15	15	14	1	31		2761	1281	4893	1101		YIR018W	YDR501W	YOR028C	YDR300C		YAP5	PLM2	CIN5	PRO1							// G1/S-specific	// G1/S-specific
10.873	5	1	4	-4	3	0.1	0.6	-0.0999999	16	17	16	0	31		2761	1281	4893	1102		YIR018W	YDR501W	YOR028C	YDR301W		YAP5	PLM2	CIN5	CFT1							// G1/S-specific	// G1/S-specific
11.3769	1	10	2	9	1	0.9	-0.2	-0.0999999	12	12	11	0	32		1281	2009	3608	2248		YDR501W	YGL073W	YLR183C	YGR197C		PLM2	HSF1	TOS4	SNG1				lateG1			// G1/S-specific		// G1/S-specific
13.7923	1	10	2	9	1	0.9	-0.2	-0.0999999	15	15	15	0	32		1281	2009	3608	2249		YDR501W	YGL073W	YLR183C	YGR198W		PLM2	HSF1	TOS4	YGR198W				lateG1			// G1/S-specific		// G1/S-specific
14.2205	3	7	1	4	-2	-0.9	0.2	-0.6	16	16	14	1	33		1281	173	1591	856		YDR501W	YBL021C	YER040W	YDR030C		PLM2	HAP3	GLN3	RAD28							// G1/S-specific
10.9242	3	7	1	4	-2	-0.9	0.2	-0.6	17	17	17	1	33		1281	173	1591	857		YDR501W	YBL021C	YER040W	YDR031W		PLM2	HAP3	GLN3	YDR031W							// G1/S-specific
13.1963	1	7	2	6	1	-1	0.5	-0.2	17	17	17	0	34		1281	784	3247	1037		YDR501W	YDL056W	YKL062W	YDR228C		PLM2	MBP1	MSN4	PCF11							// G1/S-specific	// regulation of progression through cell cycle						FFL
13.6474	1	7	2	6	1	-1	0.5	-0.2	16	17	16	1	34		1281	784	3247	1038		YDR501W	YDL056W	YKL062W	YDR229W		PLM2	MBP1	MSN4	IVY1							// G1/S-specific	// regulation of progression through cell cycle						FFL
14.5313	4	4	1	0	-3	-0.5	0.1	0.1	17	17	17	0	35		1281	1235	575	1088		YDR501W	YDR451C	YCR065W	YDR286C		PLM2	YHP1	HCM1	YDR286C			G2	S			// G1/S-specific	// G1/S-specific // regulation of progression through mitotic cell cycle	// G1/S-specific
13.9381	4	4	1	0	-3	-0.5	0.1	0.1	16	17	16	0	35		1281	1235	575	1089		YDR501W	YDR451C	YCR065W	YDR287W		PLM2	YHP1	HCM1	YDR287W			G2	S			// G1/S-specific	// G1/S-specific // regulation of progression through mitotic cell cycle	// G1/S-specific
15.2693	1	9	2	8	1	0.5	0.4	-1	17	17	17	0	36		1639	1235	784	79		YER088C	YDR451C	YDL056W	YAR008W		DOT6	YHP1	MBP1	SEN34			G2		S			// G1/S-specific // regulation of progression through mitotic cell cycle	// regulation of progression through cell cycle					FFL
14.7599	1	9	2	8	1	0.5	0.4	-1	17	17	17	0	36		1639	1235	784	78		YER088C	YDR451C	YDL056W	YAR007C		DOT6	YHP1	MBP1	RFA1			G2		lateG1			// G1/S-specific // regulation of progression through mitotic cell cycle	// regulation of progression through cell cycle					FFL
14.5749	9	1	10	-8	9	-0.9	7.45058e-08	-0.4	15	16	15	1	37		5544	5196	4466	5542		YPR104C	YOR372C	YNL216W	YPR102C		FHL1	NDD1	RAP1	RPL11A								// G2/M-specific
15.1927	9	1	10	-8	9	-0.9	7.45058e-08	-0.4	15	16	13	1	37		5544	5196	4466	5543		YPR104C	YOR372C	YNL216W	YPR103W		FHL1	NDD1	RAP1	PRE2								// G2/M-specific
15.5136	9	1	10	-8	9	-0.9	7.45058e-08	-0.4	15	16	15	1	38		5544	1235	4466	4831		YPR104C	YDR451C	YNL216W	YOL040C		FHL1	YHP1	RAP1	RPS15			G2					// G1/S-specific // regulation of progression through mitotic cell cycle
14.0694	9	1	10	-8	9	-0.9	7.45058e-08	-0.4	16	17	15	1	38		5544	1235	4466	4832		YPR104C	YDR451C	YNL216W	YOL039W		FHL1	YHP1	RAP1	RPP2A			G2					// G1/S-specific // regulation of progression through mitotic cell cycle
10.5209	8	1	7	-7	6	0.3	7.45058e-08	-0.0999999	17	17	17	1	39		5544	3272	3791	3593		YPR104C	YKL032C	YLR403W	YLR166C		FHL1	IXR1	SFP1	SEC10			G2 M M G2 M
13.6302	8	1	7	-7	6	0.3	7.45058e-08	-0.0999999	7	10	7	1	39		5544	3272	3791	3594		YPR104C	YKL032C	YLR403W	YLR167W		FHL1	IXR1	SFP1	RPS31			G2 M M G2 M
11.2506	7	1	6	-6	5	0.2	0.1	-0.9	17	17	16	0	40		5544	4466	5236	368		YPR104C	YNL216W	YPL248C	YBR188C		FHL1	RAP1	GAL4	NTC20
14.6829	7	1	6	-6	5	0.2	0.1	-0.9	8	12	8	1	40		5544	4466	5236	369		YPR104C	YNL216W	YPL248C	YBR189W		FHL1	RAP1	GAL4	RPS9B
12.0867	1	9	1	8	0	-0.9	0.8	0.9	15	17	13	1	41		5544	4466	5426	2893		YPR104C	YNL216W	YPL038W	YJL191W		FHL1	RAP1	MET31	RPS14B
13.467	1	9	1	8	0	-0.9	0.8	0.9	14	16	12	1	41		5544	4466	5426	2892		YPR104C	YNL216W	YPL038W	YJL192C		FHL1	RAP1	MET31	SOP4
9.91584	1	2	2	1	1	0.8	-0.4	-0.0999999	12	17	12	0	42		5544	575	3608	110		YPR104C	YCR065W	YLR183C	YBL092W		FHL1	HCM1	TOS4	RPL32			S	lateG1				// G1/S-specific	// G1/S-specific					FFL
14.0205	1	2	2	1	1	0.8	-0.4	-0.0999999	16	17	16	1	42		5544	575	3608	109		YPR104C	YCR065W	YLR183C	YBL093C		FHL1	HCM1	TOS4	ROX3			S	lateG1				// G1/S-specific	// G1/S-specific					FFL
13.9899	1	7	7	6	6	-0.5	0.1	-0.3	16	17	16	0	43		5544	3946	3967	3519		YPR104C	YML027W	YML007W	YLR074C		FHL1	YOX1	YAP1	BUD20			lateG1					// G1/S-specific // regulation of progression through mitotic cell cycle
12.3285	1	7	7	6	6	-0.5	0.1	-0.3	14	15	10	0	43		5544	3946	3967	3520		YPR104C	YML027W	YML007W	YLR075W		FHL1	YOX1	YAP1	RPL10			lateG1					// G1/S-specific // regulation of progression through mitotic cell cycle
13.7265	3	1	6	-2	5	-0.5	0.1	-0.2	17	17	17	1	44		2882	4014	3946	5210		YJL206C	YMR043W	YML027W	YOR389W		YJL206C	MCM1	YOX1	YOR389W				lateG1					// G1/S-specific // regulation of progression through mitotic cell cycle
12.6043	3	1	6	-2	5	-0.5	0.1	-0.2	17	17	17	1	44		2882	4014	3946	5629		YJL206C	YMR043W	YML027W	YOR388C		YJL206C	MCM1	YOX1	FDH1				lateG1					// G1/S-specific // regulation of progression through mitotic cell cycle
13.8879	1	8	5	7	4	7.45058e-08	0.1	-0.8	17	17	17	1	45		964	3247	2333	2698		YDR146C	YKL062W	YGR288W	YIL050W		SWI5	MSN4	MAL13	PCL7		M			G2		// G1-specific
12.9524	1	8	5	7	4	7.45058e-08	0.1	-0.8	7	12	7	1	45		964	3247	2333	2697		YDR146C	YKL062W	YGR288W	YIL051C		SWI5	MSN4	MAL13	MMF1		M					// G1-specific
13.4742	2	1	3	-1	2	-0.9	-0.8	0.4	13	13	13	0	46		5196	575	3987	4209		YOR372C	YCR065W	YMR016C	YJR156C		NDD1	HCM1	SOK2	THI11			S				// G2/M-specific	// G1/S-specific
10.8058	2	1	3	-1	2	-0.9	-0.8	0.4	13	17	13	1	46		5196	575	3987	4622		YOR372C	YCR065W	YMR016C	YNL040W		NDD1	HCM1	SOK2	YNL040W			S				// G2/M-specific	// G1/S-specific
11.0463	2	1	3	-1	2	-0.9	-0.8	0.4	2	17	2	0	46		5196	575	3987	4621		YOR372C	YCR065W	YMR016C	YNL041C		NDD1	HCM1	SOK2	COG6			S				// G2/M-specific	// G1/S-specific
13.0232	2	1	3	-1	2	-0.9	-0.8	0.4	9	9	9	0	46		5196	575	3987	5647		YOR372C	YCR065W	YMR016C	YPL280W		NDD1	HCM1	SOK2	HSP32			S				// G2/M-specific	// G1/S-specific
9.60366	5	4	1	-1	-3	-0.3	0.7	-0.0999999	15	17	14	0	47		5196	575	3946	476		YOR372C	YCR065W	YML027W	YCL057W		NDD1	HCM1	YOX1	PRD1			S	lateG1			// G2/M-specific	// G1/S-specific	// G1/S-specific // regulation of progression through mitotic cell cycle
13.9306	5	4	1	-1	-3	-0.3	0.7	-0.0999999	13	17	13	1	47		5196	575	3946	475		YOR372C	YCR065W	YML027W	YCL058C		NDD1	HCM1	YOX1	FYV5			S	lateG1			// G2/M-specific	// G1/S-specific	// G1/S-specific // regulation of progression through mitotic cell cycle
13.6123	3	1	4	-2	3	-0.7	0.2	0.1	17	17	17	1	48		5196	3203	3263	2352		YOR372C	YKL112W	YKL043W	YHL028W		NDD1	ABF1	PHD1	WSC4					M		// G2/M-specific
14.4459	3	1	4	-2	3	-0.7	0.2	0.1	10	14	10	0	48		5196	3203	3263	2351		YOR372C	YKL112W	YKL043W	YHL029C		NDD1	ABF1	PHD1	YHL029C							// G2/M-specific
8.95233	10	5	1	-5	-4	-0.5	0.2	-0.5	15	17	15	1	49		5196	3987	1988	5484		YOR372C	YMR016C	YGL096W	YPR027C		NDD1	SOK2	TOS8	YPR027C							// G2/M-specific		// G1/S-specific
14.0563	10	5	1	-5	-4	-0.5	0.2	-0.5	15	17	15	1	49		5196	3987	1988	5485		YOR372C	YMR016C	YGL096W	YPR028W		NDD1	SOK2	TOS8	YOP1							// G2/M-specific		// G1/S-specific
13.0927	3	1	6	-2	5	0.7	-0.4	-0.6	13	15	9	1	50		4466	1988	3608	1582		YNL216W	YGL096W	YLR183C	YER031C		RAP1	TOS8	TOS4	YPT31				lateG1				// G1/S-specific	// G1/S-specific
13.7734	3	1	6	-2	5	0.7	-0.4	-0.6	12	12	12	1	50		4466	1988	3608	1583		YNL216W	YGL096W	YLR183C	YER032W		RAP1	TOS8	TOS4	FIR1				lateG1	S M M S M			// G1/S-specific	// G1/S-specific
13.5303	1	6	2	5	1	7.45058e-08	-0.6	-0.4	15	16	14	0	51		4466	575	4893	4813		YNL216W	YCR065W	YOR028C	YOL059W		RAP1	HCM1	CIN5	GPD2			S					// G1/S-specific
12.548	1	6	2	5	1	7.45058e-08	-0.6	-0.4	10	10	10	0	51		4466	575	4893	4812		YNL216W	YCR065W	YOR028C	YOL060C		RAP1	HCM1	CIN5	MAM3			S					// G1/S-specific
8.87271	10	1	6	-9	5	-0.9	0.6	0.8	11	17	11	1	52		3203	1542	3205	3287		YKL112W	YEL009C	YKL109W	YKL015W		ABF1	GCN4	HAP4	PUT3
14.2088	10	1	6	-9	5	-0.9	0.6	0.8	13	13	13	1	52		3203	1542	3205	3286		YKL112W	YEL009C	YKL109W	YKL016C		ABF1	GCN4	HAP4	ATP7
12.521	10	1	9	-9	8	0.9	0.3	-0.8	16	17	16	1	53		3203	1863	3205	1769		YKL112W	YGL237C	YKL109W	YFL018C		ABF1	HAP2	HAP4	LPD1
15.042	10	1	9	-9	8	0.9	0.3	-0.8	16	17	16	1	53		3203	1863	3205	2235		YKL112W	YGL237C	YKL109W	YGR183C		ABF1	HAP2	HAP4	QCR9					earlyG1
13.1767	2	1	4	-1	3	-0.3	0.4	-1	17	17	17	1	54		3203	3987	5426	3090		YKL112W	YMR016C	YPL038W	YJR137C		ABF1	SOK2	MET31	ECM17					S
14.9985	2	1	4	-1	3	-0.3	0.4	-1	17	17	17	1	54		3203	3987	5426	3091		YKL112W	YMR016C	YPL038W	YJR138W		ABF1	SOK2	MET31	IML1
14.3152	10	1	2	-9	1	-0.0999999	-0.8	0.3	15	17	15	0	55		3203	784	3607	4379		YKL112W	YDL056W	YLR182W	YNL312W		ABF1	MBP1	SWI6	RFA2					lateG1			// regulation of progression through cell cycle	// G1/S-specific					FFL
13.136	10	1	2	-9	1	-0.0999999	-0.8	0.3	16	17	16	0	55		3203	784	3607	4378		YKL112W	YDL056W	YLR182W	YNL313C		ABF1	MBP1	SWI6	YNL313C								// regulation of progression through cell cycle	// G1/S-specific					FFL
14.951	1	10	10	9	9	7.45058e-08	-0.0999999	-0.7	17	17	17	1	56		575	3987	1988	4587		YCR065W	YMR016C	YGL096W	YNL078W		HCM1	SOK2	TOS8	NIS1		S			earlyG1		// G1/S-specific		// G1/S-specific
14.6529	1	10	10	9	9	7.45058e-08	-0.0999999	-0.7	17	17	17	1	56		575	3987	1988	4586		YCR065W	YMR016C	YGL096W	YNL079C		HCM1	SOK2	TOS8	TPM1		S					// G1/S-specific		// G1/S-specific
16.0714	3	2	1	-1	-1	-0.5	-1	0.2	17	17	17	0	57		4008	2009	3247	1655		YMR037C	YGL073W	YKL062W	YER103W		MSN2	HSF1	MSN4	SSA4
15.0686	3	2	1	-1	-1	-0.5	-1	0.2	15	15	15	0	57		4008	2009	3247	3430		YMR037C	YGL073W	YKL062W	YLL026W		MSN2	HSF1	MSN4	HSP104
14.5796	1	4	2	3	1	-0.7	0.1	0.1	17	17	17	1	58		1661	784	3607	4139		YER111C	YDL056W	YLR182W	YMR179W		SWI4	MBP1	SWI6	SPT21		earlyG1			lateG1		// G1/S transition // cell cycle	// regulation of progression through cell cycle	// G1/S-specific					FFL
15.869	1	4	2	3	1	-0.7	0.1	0.1	17	17	17	1	58		1661	784	3607	3946		YER111C	YDL056W	YLR182W	YML027W		SWI4	MBP1	SWI6	YOX1		earlyG1			lateG1		// G1/S transition // cell cycle	// regulation of progression through cell cycle	// G1/S-specific	// G1/S-specific // regulation of progression through mitotic cell cycle				FFL
9.90057	1	4	2	3	1	-0.7	0.1	0.1	10	17	10	1	58		1661	784	3607	2897		YER111C	YDL056W	YLR182W	YJL186W		SWI4	MBP1	SWI6	MNN5		earlyG1					// G1/S transition // cell cycle	// regulation of progression through cell cycle	// G1/S-specific					FFL
13.5572	1	4	2	3	1	-0.7	0.1	0.1	17	17	17	1	58		1661	784	3607	2896		YER111C	YDL056W	YLR182W	YJL187C		SWI4	MBP1	SWI6	SWE1		earlyG1			lateG1		// G1/S transition // cell cycle	// regulation of progression through cell cycle	// G1/S-specific	// G2/M transition				FFL
14.9712	1	5	1	4	0	-1	0.1	-0.0999999	17	17	16	1	59		1661	784	4893	255		YER111C	YDL056W	YOR028C	YBR070C		SWI4	MBP1	CIN5	ALG14		earlyG1			lateG1		// G1/S transition // cell cycle	// regulation of progression through cell cycle						FFL
14.934	1	5	1	4	0	-1	0.1	-0.0999999	17	17	16	1	59		1661	784	4893	256		YER111C	YDL056W	YOR028C	YBR071W		SWI4	MBP1	CIN5	YBR071W		earlyG1			lateG1		// G1/S transition // cell cycle	// regulation of progression through cell cycle						FFL
15.0164	4	2	1	-2	-1	-0.3	0.4	0.3	15	17	15	0	60		784	3607	3601	2531		YDL056W	YLR182W	YLR176C	YHR154W		MBP1	SWI6	RFX1	RTT107					lateG1		// regulation of progression through cell cycle	// G1/S-specific
14.4302	4	2	1	-2	-1	-0.3	0.4	0.3	15	17	15	0	60		784	3607	3601	2530		YDL056W	YLR182W	YLR176C	YHR153C		MBP1	SWI6	RFX1	SPO16					lateG1		// regulation of progression through cell cycle	// G1/S-specific
14.6573	1	4	10	3	9	7.45058e-08	-0.0999999	0.9	12	12	12	0	61		3946	3987	1988	3223		YML027W	YMR016C	YGL096W	YKL090W		YOX1	SOK2	TOS8	CUE2		lateG1					// G1/S-specific // regulation of progression through mitotic cell cycle		// G1/S-specific
10.8795	1	4	10	3	9	7.45058e-08	-0.0999999	0.9	15	17	15	1	61		3946	3987	1988	3222		YML027W	YMR016C	YGL096W	YKL091C		YOX1	SOK2	TOS8	YKL091C		lateG1					// G1/S-specific // regulation of progression through mitotic cell cycle		// G1/S-specific
13.1621	9	3	1	-6	-2	-0.5	-1	0.7	7	9	7	0	62		5184	173	1863	1721		YOR358W	YBL021C	YGL237C	YER174C		HAP5	HAP3	HAP2	GRX4
13.0444	9	3	1	-6	-2	-0.5	-1	0.7	17	17	17	1	62		5184	173	1863	3641		YOR358W	YBL021C	YGL237C	YLR220W		HAP5	HAP3	HAP2	CCC1
14.2286	9	3	1	-6	-2	-0.5	-1	0.7	17	17	17	1	62		5184	173	1863	3429		YOR358W	YBL021C	YGL237C	YLL027W		HAP5	HAP3	HAP2	ISA1
8.75825	1	2	5	1	4	-0.8	-0.3	0.1	16	17	16	1	63		5184	1988	535	351		YOR358W	YGL096W	YCR018C	YBR168W		HAP5	TOS8	SRD1	PEX32								// G1/S-specific
13.639	1	2	5	1	4	-0.8	-0.3	0.1	16	17	16	1	63		5184	1988	535	350		YOR358W	YGL096W	YCR018C	YBR167C		HAP5	TOS8	SRD1	POP7								// G1/S-specific
12.3038	1	8	5	7	4	-1	0.3	-0.5	12	16	12	0	64		1988	3608	3541	5573		YGL096W	YLR183C	YLR098C	YPR139C		TOS8	TOS4	CHA4	VPS66			lateG1				// G1/S-specific	// G1/S-specific
13.741	1	8	5	7	4	-1	0.3	-0.5	17	17	17	1	64		1988	3608	3541	5574		YGL096W	YLR183C	YLR098C	YPR140W		TOS8	TOS4	CHA4	TAZ1			lateG1				// G1/S-specific	// G1/S-specific
13.5062	5	6	1	1	-4	0.3	-1	0.1	17	17	16	1	65		173	1863	3205	5619		YBL021C	YGL237C	YKL109W	YPR191W		HAP3	HAP2	HAP4	QCR2
8.63843	5	6	1	1	-4	0.3	-1	0.1	11	17	10	0	65		173	1863	3205	1040		YBL021C	YGL237C	YKL109W	YDR232W		HAP3	HAP2	HAP4	HEM1
14.0018	5	6	1	1	-4	0.3	-1	0.1	17	17	17	1	65		173	1863	3205	3887		YBL021C	YGL237C	YKL109W	YML091C		HAP3	HAP2	HAP4	RPM2					S M M S M
10.434	5	6	1	1	-4	0.3	-1	0.1	16	17	16	1	65		173	1863	3205	2631		YBL021C	YGL237C	YKL109W	YIL125W		HAP3	HAP2	HAP4	KGD1
11.386	5	6	1	1	-4	0.3	-1	0.1	17	17	17	1	65		173	1863	3205	3180		YBL021C	YGL237C	YKL109W	YKL141W		HAP3	HAP2	HAP4	SDH3
7.77921	5	6	1	1	-4	0.3	-1	0.1	8	17	7	1	65		173	1863	3205	2913		YBL021C	YGL237C	YKL109W	YJL166W		HAP3	HAP2	HAP4	QCR8
