# Supplementary material for: Dynamic cumulative activity of transcription factors as a mechanism of quantitative gene regulation
Source: Genome Biol. 2007 Sep 4;8(9):R181. doi: 10.1186/gb-2007-8-9-r181 (PMC2375019; doi:10.1186/gb-2007-8-9-r181)
Supplement: Additional data file 3 — Detailed results of all the two-regulator motifs in the Spellman data and comparison with the results from the Cho data. [file gb-2007-8-9-r181-S3.xls]

## Sheet: Sheet1
the results of two-regulator-to-one-target-gene motifs in the Spellman dataset for the manuscript by He et al (2007) Shifted cumulative activity of transcription factors as a mechanism of quantitative gene regulation
cell cycle phases are assigned by Cho et al.(1998)
cell cycle processess are annotated by Gene Ontology (GO) database; the detailed literatures for the annotations used in this work are provided in the Supplementary File 1
in the column the holistic relationship between the assembled profile of regulators and that of target gene, 1 represent positive relationship and 0 represent negative relationship
in the column cell cycle phases, blank means the corresponding gene presently is not assigned to cell cycle phases.
in the column cell cycle process, blank means the corresponding gene presently is not annotated to cell cycle processes.
indexes (row number) for regulators or target genes is for identification of genes transcriptional expressional profile in the calculation by programs.
in the column "FFL involved in or not", FFL indicates the corresponding motif is an FFL
local clustering coefficient	function time point of regulator 1	function time point of regulator 2	time shift among the two regulators	conversion efficiency of regualtor1	conversion efficiency of regualtor2	end time point of the alignment in the assembled transcriptional expression profile of regulators	end time point of the alignment in the transcriptional expression profile of target gene	number of time points matched between the assembled profile and that of the target gene	the holistic relationship between the assembled profile of regulators and that of target gene	index of the convergence mode		index (row number) of regulator 1 in the expression data	index (row number) of regulator 2 in the expression data	index (row number) of target gene in the expression data		systematic name of regualtor 1	systematic name of regualtor 2	systematic name of target gene		standard name of regualtor 1	standard name of regualtor 2	standard name of target gene		cell cycle phases of regualtor 1	cell cycle phases of regualtor 1	cell cycle phases of target gene					annotated cell cycle process of regulator1	annotated cell cycle process of regulator2	annotated cell cycle process of target gene			FFL involved in or not
14.2309	8	1	-7	-0.3	0.6	17	17	17	1	1		2595	4781	3224		YBL103C	YOL067C	YLR304C		RTG3	RTG1	ACO1
11.3266	8	1	-7	-0.3	0.6	17	17	17	1	1		2595	4781	2657		YBL103C	YOL067C	YCR005C		RTG3	RTG1	CIT2				earlyG1
13.88	8	1	-7	-0.3	0.6	17	17	17	1	1		2595	4781	3482		YBL103C	YOL067C	YOR136W		RTG3	RTG1	IDH2
14.7303	10	1	-9	-0.2	1	17	17	16	1	2		898	1404	4413		YNL199C	YBR240C	YJL203W		GCR2	THI2	PRP21
8.0783	10	1	-9	-0.2	1	17	17	9	1	2		898	1404	3033		YNL199C	YBR240C	YJL204C		GCR2	THI2	RCY1
10.6107	1	1	0	0.6	0.1	17	17	7	1	3		1081	1154	437		YPR065W	YLR256W	YHR007C		ROX1	HAP1	ERG11														FFL
13.3452	1	1	0	0.6	0.1	17	17	17	1	3		1081	1154	804		YPR065W	YLR256W	YML075C		ROX1	HAP1	HMG1														FFL
11.4426	1	1	0	0.6	0.1	17	17	16	1	3		1081	1154	172		YPR065W	YLR256W	YDR044W		ROX1	HAP1	HEM13														FFL
13.8942	9	1	-8	-0.6	0.1	17	17	17	1	4		4353	637	675		YIL131C	YKL112W	YKR059W		FKH1	ABF1	TIF1		G2							// regulation of progression through cell cycle
7.2019	9	1	-8	-0.6	0.1	14	16	14	1	4		4353	637	3726		YIL131C	YKL112W	YMR079W		FKH1	ABF1	SEC14		G2							// regulation of progression through cell cycle
8.4794	9	1	-8	-0.6	0.1	13	13	12	1	4		4353	637	2147		YIL131C	YKL112W	YMR078C		FKH1	ABF1	CTF18		G2		lateG1					// regulation of progression through cell cycle
13.4208	5	1	-4	0.5	-0.1	17	17	17	1	5		4353	3199	3936		YIL131C	YLR176C	YBR109C		FKH1	RFX1	CMD1		G2							// regulation of progression through cell cycle
8.2456	5	1	-4	0.5	-0.1	15	17	15	0	5		4353	3199	2614		YIL131C	YLR176C	YBR110W		FKH1	RFX1	ALG1		G2							// regulation of progression through cell cycle
12.0858	8	1	-7	-0.9	1	17	17	17	1	6		149	825	2961		YDL106C	YMR043W	YIL077C		PHO2	MCM1	YIL077C
11.8619	8	1	-7	-0.9	1	17	17	8	1	6		149	825	1807		YDL106C	YMR043W	YIL076W		PHO2	MCM1	SEC28
10.1363	1	2	1	-0.8	0.1	17	17	8	1	7		149	859	1465		YDL106C	YNL103W	YDL059C		PHO2	MET4	RAD59
15.1777	1	2	1	-0.8	0.1	17	17	17	1	7		149	859	138		YDL106C	YNL103W	YDL058W		PHO2	MET4	USO1
8.7374	3	1	-2	0.1	0.5	7	10	7	1	8		149	4156	883		YDL106C	YFR034C	YNL029C		PHO2	PHO4	KTR5
13.1067	3	1	-2	0.1	0.5	17	17	17	1	8		149	4156	3359		YDL106C	YFR034C	YNL027W		PHO2	PHO4	CRZ1
13.3045	3	1	-2	0.1	0.5	17	17	16	1	8		149	4156	3193		YDL106C	YFR034C	YLR152C		PHO2	PHO4	YLR152C
13.1118	1	3	2	0.9	0.5	17	17	17	1	9		149	682	3727		YDL106C	YKR099W	YMR120C		PHO2	BAS1	ADE17
10.7171	1	3	2	0.9	0.5	17	17	9	1	9		149	682	223		YDL106C	YKR099W	YDR408C		PHO2	BAS1	ADE8
4.9595	1	3	2	0.9	0.5	10	12	7	1	9		149	682	362		YDL106C	YKR099W	YGL234W		PHO2	BAS1	ADE5,7
14.3635	1	3	2	0.9	0.5	17	17	15	1	9		149	682	379		YDL106C	YKR099W	YGR061C		PHO2	BAS1	ADE6
14.236	1	10	9	0.7	0.9	17	17	16	1	10		1496	1563	422		YDR043C	YDR451C	YGR277C		NRG1	YHP1	YGR277C			G2							// G1/S-specific // regulation of progression through mitotic cell cycle
11.8016	1	10	9	0.7	0.9	17	17	15	1	10		1496	1563	1741		YDR043C	YDR451C	YGR278W		NRG1	YHP1	CWC22			G2							// G1/S-specific // regulation of progression through mitotic cell cycle
7.9199	1	4	3	-0.3	0.9	14	17	6	1	11		2134	4572	1623		YMR021C	YLR183C	YER146W		MAC1	TOS4	LSM5			lateG1							// G1/S-specific
13.5761	1	4	3	-0.3	0.9	14	17	11	1	11		2134	4572	3617		YMR021C	YLR183C	YPR111W		MAC1	TOS4	DBF20			lateG1	G2						// G1/S-specific	// cell cycle
14.8974	1	7	6	0.5	0.9	17	17	16	1	12		1832	4572	456		YIR018W	YLR183C	YHR103W		YAP5	TOS4	SBE22			lateG1						// G1/S-specific	// G1/S-specific
13.0066	1	7	6	0.5	0.9	17	17	17	1	12		1832	4572	931		YIR018W	YLR183C	YNR036C		YAP5	TOS4	YNR036C			lateG1						// G1/S-specific	// G1/S-specific
13.7109	1	7	6	0.5	0.9	17	17	16	1	12		1832	4572	4544		YIR018W	YLR183C	YLR039C		YAP5	TOS4	RIC1			lateG1						// G1/S-specific	// G1/S-specific
5.4972	1	7	6	0.5	0.9	17	17	17	1	12		1832	4572	3122		YIR018W	YLR183C	YKL218C		YAP5	TOS4	SRY1			lateG1						// G1/S-specific	// G1/S-specific
13.7158	6	1	-5	-0.6	0.4	16	17	15	1	13		1832	2160	2236		YIR018W	YMR182C	YNR029C		YAP5	RGM1	YNR029C									// G1/S-specific
8.4149	6	1	-5	-0.6	0.4	11	13	11	1	13		1832	2160	928		YIR018W	YMR182C	YNR030W		YAP5	RGM1	ALG12									// G1/S-specific
13.4199	1	7	6	0.7	0.3	17	17	16	1	14		1832	3359	2763		YIR018W	YNL027W	YDR370C		YAP5	CRZ1	YDR370C									// G1/S-specific
15.6438	1	7	6	0.7	0.3	17	17	17	1	14		1832	3359	1967		YIR018W	YNL027W	YKL211C		YAP5	CRZ1	TRP3									// G1/S-specific
9.7693	1	9	8	1	0.7	17	17	15	1	15		1832	1021	1354		YIR018W	YOR344C	YAL060W		YAP5	TYE7	BDH1									// G1/S-specific	// G1/S-specific
13.0322	1	9	8	1	0.7	17	17	15	1	15		1832	1021	1666		YIR018W	YOR344C	YGL153W		YAP5	TYE7	PEX14									// G1/S-specific	// G1/S-specific
13.9943	1	9	8	1	0.7	17	17	17	1	15		1832	1021	349		YIR018W	YOR344C	YGL154C		YAP5	TYE7	LYS5									// G1/S-specific	// G1/S-specific
14.9709	1	10	9	-0.8	0.5	17	17	17	1	16		1832	4539	2694		YIR018W	YLR013W	YDL114W		YAP5	GAT3	YDL114W									// G1/S-specific
14.9621	1	10	9	-0.8	0.5	17	17	16	1	16		1832	4539	3992		YIR018W	YLR013W	YDL115C		YAP5	GAT3	IWR1									// G1/S-specific
15.1134	1	3	2	1	0.1	17	17	17	1	17		1832	1575	4079		YIR018W	YDR501W	YDR423C		YAP5	PLM2	CAD1									// G1/S-specific	// G1/S-specific
14.037	1	3	2	1	0.1	17	17	17	1	17		1832	1575	3544		YIR018W	YDR501W	YPL030W		YAP5	PLM2	YPL030W									// G1/S-specific	// G1/S-specific
10.1664	4	1	-3	0.1	0.4	17	17	9	1	18		1832	4079	3934		YIR018W	YDR423C	YBR103W		YAP5	CAD1	SIF2									// G1/S-specific					FFL
14.0867	4	1	-3	0.1	0.4	17	17	17	1	18		1832	4079	4482		YIR018W	YDR423C	YKL101W		YAP5	CAD1	HSL1				lateG1					// G1/S-specific		// regulation of progression through cell cycle // G2/M transition			FFL
12.2864	1	7	6	0.9	-0.4	16	17	16	0	19		1832	190	2971		YIR018W	YDR146C	YIL128W		YAP5	SWI5	MET18			M						// G1/S-specific	// G1-specific
10.1648	1	7	6	0.9	-0.4	13	13	13	1	19		1832	190	4352		YIR018W	YDR146C	YIL129C		YAP5	SWI5	TAO3			M						// G1/S-specific	// G1-specific
16.1789	3	1	-2	-0.1	1	17	17	17	1	20		1575	4572	3985		YDR501W	YLR183C	YDL089W		PLM2	TOS4	YDL089W			lateG1						// G1/S-specific	// G1/S-specific
13.2896	3	1	-2	-0.1	1	17	17	15	1	20		1575	4572	1784		YDR501W	YLR183C	YHR147C		PLM2	TOS4	MRPL6			lateG1						// G1/S-specific	// G1/S-specific
13.0267	3	1	-2	-0.1	1	17	17	15	1	20		1575	4572	2690		YDR501W	YLR183C	YDL090C		PLM2	TOS4	RAM1			lateG1						// G1/S-specific	// G1/S-specific
11.3095	3	1	-2	-0.1	1	17	17	15	1	20		1575	4572	1218		YDR501W	YLR183C	YAL039C		PLM2	TOS4	CYC3			lateG1						// G1/S-specific	// G1/S-specific
9.2053	3	1	-2	-0.1	1	11	17	8	1	20		1575	4572	465		YDR501W	YLR183C	YHR148W		PLM2	TOS4	IMP3			lateG1						// G1/S-specific	// G1/S-specific
10.4002	3	1	-2	-0.1	1	11	17	8	1	20		1575	4572	90		YDR501W	YLR183C	YBR261C		PLM2	TOS4	YBR261C			lateG1						// G1/S-specific	// G1/S-specific
10.8682	3	1	-2	-0.1	1	17	17	8	1	20		1575	4572	4211		YDR501W	YLR183C	YGL263W		PLM2	TOS4	COS12			lateG1						// G1/S-specific	// G1/S-specific
8.4561	5	1	-4	0.1	0.6	17	17	17	1	21		1575	682	2572		YDR501W	YKR099W	YAL044C		PLM2	BAS1	GCV3									// G1/S-specific
12.3904	5	1	-4	0.1	0.6	17	17	17	1	21		1575	682	355		YDR501W	YKR099W	YGL186C		PLM2	BAS1	TPN1									// G1/S-specific
8.6348	3	1	-2	-0.4	1	10	17	8	1	22		1575	1563	4296		YDR501W	YDR451C	YHR059W		PLM2	YHP1	FYV4			G2						// G1/S-specific	// G1/S-specific // regulation of progression through mitotic cell cycle
11.3176	3	1	-2	-0.4	1	8	17	8	1	22		1575	1563	4015		YDR501W	YDR451C	YDL231C		PLM2	YHP1	BRE4			G2						// G1/S-specific	// G1/S-specific // regulation of progression through mitotic cell cycle
11.6028	3	1	-2	-0.4	1	8	17	8	1	22		1575	1563	4985		YDR501W	YDR451C	YNR031C		PLM2	YHP1	SSK2			G2						// G1/S-specific	// G1/S-specific // regulation of progression through mitotic cell cycle
11.0629	3	1	-2	-0.4	1	8	17	7	1	22		1575	1563	929		YDR501W	YDR451C	YNR032W		PLM2	YHP1	PPG1			G2						// G1/S-specific	// G1/S-specific // regulation of progression through mitotic cell cycle
7.6142	8	1	-7	0.3	0.1	14	16	14	1	23		1575	1445	3616		YDR501W	YCR065W	YPR109W		PLM2	HCM1	YPR109W			S						// G1/S-specific	// G1/S-specific
7.3917	8	1	-7	0.3	0.1	15	15	14	0	23		1575	1445	2180		YDR501W	YCR065W	YNL112W		PLM2	HCM1	DBP2			S						// G1/S-specific	// G1/S-specific
10.7396	8	1	-7	0.3	0.1	13	17	13	1	23		1575	1445	1077		YDR501W	YCR065W	YPR045C		PLM2	HCM1	YPR045C			S						// G1/S-specific	// G1/S-specific
11.7394	8	1	-7	0.3	0.1	13	17	12	1	23		1575	1445	1476		YDR501W	YCR065W	YDL107W		PLM2	HCM1	MSS2			S						// G1/S-specific	// G1/S-specific
13.0136	8	1	-7	0.3	0.1	13	17	13	1	23		1575	1445	3899		YDR501W	YCR065W	YAR042W		PLM2	HCM1	SWH1			S						// G1/S-specific	// G1/S-specific
10.8398	8	1	-7	0.3	0.1	13	17	2	1	23		1575	1445	2389		YDR501W	YCR065W	YPR046W		PLM2	HCM1	MCM16			S						// G1/S-specific	// G1/S-specific
9.6103	8	1	-7	0.3	0.1	13	17	4	1	23		1575	1445	265		YDR501W	YCR065W	YEL058W		PLM2	HCM1	PCM1			S						// G1/S-specific	// G1/S-specific
13.3674	6	1	-5	-0.2	0.9	17	17	17	1	24		1575	637	3025		YDR501W	YKL112W	YJL174W		PLM2	ABF1	KRE9									// G1/S-specific
7.3632	6	1	-5	-0.2	0.9	11	17	9	1	24		1575	637	5046		YDR501W	YKL112W	YDR283C		PLM2	ABF1	GCN2									// G1/S-specific
8.925	6	1	-5	-0.2	0.9	17	17	17	0	24		1575	637	1134		YDR501W	YKL112W	YGL195W		PLM2	ABF1	GCN1									// G1/S-specific
13.1122	6	1	-5	-0.2	0.9	17	17	17	1	24		1575	637	4355		YDR501W	YKL112W	YIL135C		PLM2	ABF1	VHS2									// G1/S-specific		// G1/S transition
4.7453	6	1	-5	-0.2	0.9	12	14	2	0	24		1575	637	1801		YDR501W	YKL112W	YIL048W		PLM2	ABF1	NEO1									// G1/S-specific
15.1959	6	1	-5	-0.2	0.9	17	17	17	1	24		1575	637	1264		YDR501W	YKL112W	YPR129W		PLM2	ABF1	SCD6									// G1/S-specific
14.2085	1	8	7	-0.3	0.7	11	16	11	1	25		1575	4078	217		YDR501W	YDR421W	YDR378C		PLM2	ARO80	LSM6									// G1/S-specific
9.4528	1	8	7	-0.3	0.7	11	17	10	0	25		1575	4078	1548		YDR501W	YDR421W	YDR379W		PLM2	ARO80	RGA2									// G1/S-specific
11.0839	6	1	-5	0.9	1	16	16	6	1	26		1575	4676	1248		YDR501W	YMR164C	YJR041C		PLM2	MSS11	URB2									// G1/S-specific
13.205	6	1	-5	0.9	1	17	17	16	1	26		1575	4676	1266		YDR501W	YMR164C	YPR133C		PLM2	MSS11	SPN1									// G1/S-specific
6.8219	6	1	-5	0.9	1	11	14	4	0	26		1575	4676	4434		YDR501W	YMR164C	YJR042W		PLM2	MSS11	NUP85									// G1/S-specific
13.2392	6	1	-5	-0.7	0.5	11	17	11	1	27		1575	4079	1949		YDR501W	YDR423C	YKL086W		PLM2	CAD1	SRX1									// G1/S-specific					FFL
16.4026	6	1	-5	-0.7	0.5	17	17	17	1	27		1575	4079	630		YDR501W	YDR423C	YKL087C		PLM2	CAD1	CYT2									// G1/S-specific					FFL
14.8021	1	1	0	0.3	0.4	17	17	17	1	28		4920	4739	2782		YPR104C	YNL216W	YDR448W		FHL1	RAP1	ADA2
6.6623	1	1	0	0.3	0.4	11	14	11	1	28		4920	4739	4946		YPR104C	YNL216W	YDL184C		FHL1	RAP1	RPL41A
13.0927	1	1	0	0.3	0.4	17	17	17	1	28		4920	4739	1480		YPR104C	YNL216W	YDL133W		FHL1	RAP1	YDL133W
7.4631	1	1	0	0.3	0.4	16	16	14	1	28		4920	4739	4726		YPR104C	YNL216W	YNL162W		FHL1	RAP1	RPL42A
9.9953	1	1	0	0.3	0.4	15	17	15	0	28		4920	4739	961		YPR104C	YNL216W	YOL120C		FHL1	RAP1	RPL18A
8.6415	1	1	0	0.3	0.4	15	17	15	0	28		4920	4739	2272		YPR104C	YNL216W	YOL127W		FHL1	RAP1	RPL25
11.7977	1	1	0	0.3	0.4	17	17	16	1	28		4920	4739	1015		YPR104C	YNL216W	YOR312C		FHL1	RAP1	RPL20B
8.5108	1	1	0	0.3	0.4	12	16	7	1	28		4920	4739	4008		YPR104C	YNL216W	YDL191W		FHL1	RAP1	RPL35A
11.2176	1	1	0	0.3	0.4	11	17	11	1	28		4920	4739	3689		YPR104C	YNL216W	YNL163C		FHL1	RAP1	RIA1
9.7621	1	1	0	0.3	0.4	16	17	16	0	28		4920	4739	2561		YPR104C	YNL216W	YML024W		FHL1	RAP1	RPS17A
7.2917	1	1	0	0.3	0.4	11	12	11	0	28		4920	4739	3444		YPR104C	YNL216W	YOL128C		FHL1	RAP1	YGK3
12.5806	1	1	0	0.3	0.4	17	17	17	1	28		4920	4739	705		YPR104C	YNL216W	YLR048W		FHL1	RAP1	RPS0B
9.6122	1	1	0	0.3	0.4	12	16	5	1	28		4920	4739	1338		YPR104C	YNL216W	YML025C		FHL1	RAP1	YML6
10.3711	1	1	0	0.3	0.4	13	16	5	1	28		4920	4739	4596		YPR104C	YNL216W	YLR325C		FHL1	RAP1	RPL38
6.0081	1	1	0	0.3	0.4	14	17	14	1	28		4920	4739	4620		YPR104C	YNL216W	YLR441C		FHL1	RAP1	RPS1A
7.6541	1	1	0	0.3	0.4	11	12	10	0	28		4920	4739	3254		YPR104C	YNL216W	YLR448W		FHL1	RAP1	RPL6B
8.8944	1	1	0	0.3	0.4	16	16	16	1	28		4920	4739	4237		YPR104C	YNL216W	YGR118W		FHL1	RAP1	RPS23A
8.5376	1	1	0	0.3	0.4	17	17	15	1	28		4920	4739	2297		YPR104C	YNL216W	YOR095C		FHL1	RAP1	RKI1
5.9872	1	1	0	0.3	0.4	14	14	14	0	28		4920	4739	2071		YPR104C	YNL216W	YLR333C		FHL1	RAP1	RPS25B
13.0057	1	1	0	0.3	0.4	17	17	17	1	28		4920	4739	3228		YPR104C	YNL216W	YLR326W		FHL1	RAP1	YLR326W				lateG1
9.1177	1	1	0	0.3	0.4	17	17	17	1	28		4920	4739	2538		YPR104C	YNL216W	YPL079W		FHL1	RAP1	RPL21B
6.0476	1	1	0	0.3	0.4	8	13	8	1	28		4920	4739	1012		YPR104C	YNL216W	YOR292C		FHL1	RAP1	YOR292C
10.2366	1	1	0	0.3	0.4	11	12	11	0	28		4920	4739	2624		YPR104C	YNL216W	YBR181C		FHL1	RAP1	RPS6B
7.1229	1	1	0	0.3	0.4	15	17	15	0	28		4920	4739	977		YPR104C	YNL216W	YOR096W		FHL1	RAP1	RPS7A
15.1824	1	1	0	0.3	0.4	17	17	17	1	28		4920	4739	372		YPR104C	YNL216W	YGR033C		FHL1	RAP1	TIM21
8.064	1	1	0	0.3	0.4	16	17	15	0	28		4920	4739	3027		YPR104C	YNL216W	YJL178C		FHL1	RAP1	ATG27
8.4122	1	1	0	0.3	0.4	16	17	16	0	28		4920	4739	2849		YPR104C	YNL216W	YGL030W		FHL1	RAP1	RPL30
9.7428	1	1	0	0.3	0.4	13	16	5	1	28		4920	4739	4166		YPR104C	YNL216W	YGL031C		FHL1	RAP1	RPL24A
12.5132	1	1	0	0.3	0.4	11	17	11	1	28		4920	4739	4692		YPR104C	YNL216W	YMR242C		FHL1	RAP1	RPL20A
9.4736	1	1	0	0.3	0.4	16	16	16	1	28		4920	4739	1689		YPR104C	YNL216W	YGR034W		FHL1	RAP1	RPL26B
9.0454	1	1	0	0.3	0.4	11	12	11	0	28		4920	4739	2935		YPR104C	YNL216W	YHR021C		FHL1	RAP1	RPS27B
10.3882	1	1	0	0.3	0.4	11	17	9	1	28		4920	4739	2083		YPR104C	YNL216W	YLR387C		FHL1	RAP1	REH1
8.2301	1	1	0	0.3	0.4	16	17	15	0	28		4920	4739	1494		YPR104C	YNL216W	YDR025W		FHL1	RAP1	RPS11A
9.541	1	1	0	0.3	0.4	11	14	3	1	28		4920	4739	4084		YPR104C	YNL216W	YDR447C		FHL1	RAP1	RPS17B
12.0215	1	1	0	0.3	0.4	13	16	5	1	28		4920	4739	4463		YPR104C	YNL216W	YKL006W		FHL1	RAP1	RPL14A
7.342	1	1	0	0.3	0.4	14	16	14	0	28		4920	4739	1192		YPR104C	YNL216W	YML073C		FHL1	RAP1	RPL6A
11.3929	1	1	0	0.3	0.4	16	16	16	1	28		4920	4739	650		YPR104C	YNL216W	YKL180W		FHL1	RAP1	RPL17A
8.0177	1	1	0	0.3	0.4	11	12	11	0	28		4920	4739	3231		YPR104C	YNL216W	YLR344W		FHL1	RAP1	RPL26A
11.1606	1	1	0	0.3	0.4	17	17	17	1	28		4920	4739	77		YPR104C	YNL216W	YBR191W		FHL1	RAP1	RPL21A
6.1657	1	1	0	0.3	0.4	11	14	9	1	28		4920	4739	2014		YPR104C	YNL216W	YLR047C		FHL1	RAP1	FRE8
13.0855	1	1	0	0.3	0.4	17	17	17	1	28		4920	4739	773		YPR104C	YNL216W	YLR388W		FHL1	RAP1	RPS29A
13.0915	8	1	-7	-0.7	0.7	17	17	17	1	29		4920	637	220		YPR104C	YKL112W	YDR384C		FHL1	ABF1	ATO3														FFL
7.0627	8	1	-7	-0.7	0.7	11	12	10	0	29		4920	637	1551		YPR104C	YKL112W	YDR385W		FHL1	ABF1	EFT2														FFL
12.5632	8	1	-7	-0.7	0.7	17	17	17	1	29		4920	637	749		YPR104C	YKL112W	YLR264W		FHL1	ABF1	RPS28B														FFL
11.5733	3	1	-2	-0.9	0.2	11	12	11	0	30		4920	819	2926		YPR104C	YMR016C	YHL015W		FHL1	SOK2	RPS20
14.9034	3	1	-2	-0.9	0.2	17	17	17	1	30		4920	819	645		YPR104C	YMR016C	YKL156W		FHL1	SOK2	RPS27A
9.6125	1	1	0	0.7	0.1	14	16	14	0	31		3774	825	4901		YJL206C	YMR043W	YPL275W		YJL206C	MCM1	FDH2
14.4105	1	1	0	0.7	0.1	17	17	17	1	31		3774	825	1068		YJL206C	YMR043W	YPL278C		YJL206C	MCM1	YPL278C
13.1803	5	1	-4	-0.3	0.2	17	17	17	1	32		190	3680	3009		YDR146C	YLR131C	YJL080C		SWI5	ACE2	SCP160		M	M						// G1-specific	// G1-specific
6.3469	5	1	-4	-0.3	0.2	4	7	4	1	32		190	3680	920		YDR146C	YLR131C	YNL327W		SWI5	ACE2	EGT2		M	M						// G1-specific	// G1-specific
6.2759	5	1	-4	-0.3	0.2	12	16	12	1	32		190	3680	2230		YDR146C	YLR131C	YNL328C		SWI5	ACE2	MDJ2		M	M						// G1-specific	// G1-specific
6.0692	5	1	-4	-0.3	0.2	17	17	11	1	32		190	3680	2024		YDR146C	YLR131C	YLR079W		SWI5	ACE2	SIC1		M	M	earlyG1					// G1-specific	// G1-specific	// G1/S transition
12.7178	1	1	0	0.3	0.5	17	17	17	1	33		825	4303	4144		YMR043W	YHR084W	YFL027C		MCM1	STE12	GYP8
14.1734	1	1	0	0.3	0.5	17	17	15	1	33		825	4303	4406		YMR043W	YHR084W	YJL157C		MCM1	STE12	FAR1				earlyG1							// cell cycle arrest
12.1413	1	1	0	0.3	0.5	17	17	14	1	33		825	4303	328		YMR043W	YHR084W	YGL032C		MCM1	STE12	AGA2
7.7343	1	1	0	0.3	0.5	14	17	12	1	33		825	4303	1567		YMR043W	YHR084W	YDR461W		MCM1	STE12	MFA1
13.1938	1	1	0	0.9	-0.2	4	16	4	1	34		1563	1445	4314		YDR451C	YCR065W	YHR132C		YHP1	HCM1	ECM14		G2	S						// G1/S-specific // regulation of progression through mitotic cell cycle	// G1/S-specific
9.7631	1	1	0	0.9	-0.2	11	17	11	1	34		1563	1445	3716		YDR451C	YCR065W	YDR246W		YHP1	HCM1	TRS23		G2	S						// G1/S-specific // regulation of progression through mitotic cell cycle	// G1/S-specific
10.1703	1	4	3	0.3	-0.8	14	17	14	1	35		1563	4572	3571		YDR451C	YLR183C	YPL172C		YHP1	TOS4	COX10		G2	lateG1						// G1/S-specific // regulation of progression through mitotic cell cycle	// G1/S-specific
10.2102	1	4	3	0.3	-0.8	15	17	15	0	35		1563	4572	3656		YDR451C	YLR183C	YFL007W		YHP1	TOS4	BLM10		G2	lateG1						// G1/S-specific // regulation of progression through mitotic cell cycle	// G1/S-specific
13.117	1	4	3	0.3	-0.8	15	17	15	0	35		1563	4572	1524		YDR451C	YLR183C	YDR169C		YHP1	TOS4	STB3		G2	lateG1						// G1/S-specific // regulation of progression through mitotic cell cycle	// G1/S-specific
8.3722	1	4	3	0.3	-0.8	12	16	12	1	35		1563	4572	570		YDR451C	YLR183C	YJR015W		YHP1	TOS4	YJR015W		G2	lateG1						// G1/S-specific // regulation of progression through mitotic cell cycle	// G1/S-specific
13.021	1	9	8	0.6	0.1	16	17	16	0	36		1563	253	5127		YDR451C	YEL009C	YDR035W		YHP1	GCN4	ARO3		G2							// G1/S-specific // regulation of progression through mitotic cell cycle
7.8884	1	9	8	0.6	0.1	9	17	6	1	36		1563	253	3432		YDR451C	YEL009C	YOL064C		YHP1	GCN4	MET22		G2							// G1/S-specific // regulation of progression through mitotic cell cycle
14.8534	7	1	-6	0.5	0.4	17	17	17	1	37		1563	637	1141		YDR451C	YKL112W	YHR077C		YHP1	ABF1	NMD2		G2							// G1/S-specific // regulation of progression through mitotic cell cycle
11.9428	7	1	-6	0.5	0.4	17	17	16	1	37		1563	637	451		YDR451C	YKL112W	YHR078W		YHP1	ABF1	YHR078W		G2							// G1/S-specific // regulation of progression through mitotic cell cycle
13.1184	2	1	-1	-0.7	0.2	13	16	12	1	38		137	3202	637		YDL056W	YLR182W	YKL112W		MBP1	SWI6	ABF1									// regulation of progression through cell cycle	// G1/S-specific
9.9576	2	1	-1	-0.7	0.2	8	17	6	1	38		137	3202	1473		YDL056W	YLR182W	YDL101C		MBP1	SWI6	DUN1				lateG1					// regulation of progression through cell cycle	// G1/S-specific	// cell cycle checkpoint
7.6674	2	1	-1	-0.7	0.2	11	16	10	0	38		137	3202	2398		YDL056W	YLR182W	YPR120C		MBP1	SWI6	CLB5				lateG1					// regulation of progression through cell cycle	// G1/S-specific	// G1/S transition // G2/M transition
10.9939	2	1	-1	-0.7	0.2	8	17	7	1	38		137	3202	2293		YDL056W	YLR182W	YOR075W		MBP1	SWI6	UFE1									// regulation of progression through cell cycle	// G1/S-specific
8.4213	2	1	-1	-0.7	0.2	13	13	12	1	38		137	3202	2029		YDL056W	YLR182W	YLR103C		MBP1	SWI6	CDC45				lateG1					// regulation of progression through cell cycle	// G1/S-specific
7.5686	2	1	-1	-0.7	0.2	9	17	3	0	38		137	3202	1797		YDL056W	YLR182W	YIL026C		MBP1	SWI6	IRR1				lateG1					// regulation of progression through cell cycle	// G1/S-specific
15.2205	2	1	-1	-0.7	0.2	8	17	6	1	38		137	3202	1146		YDL056W	YLR182W	YJL073W		MBP1	SWI6	JEM1				lateG1 S lateG1 S M					// regulation of progression through cell cycle	// G1/S-specific
14.0716	2	1	-1	-0.7	0.2	14	14	12	1	38		137	3202	2175		YDL056W	YLR182W	YNL102W		MBP1	SWI6	POL1				lateG1					// regulation of progression through cell cycle	// G1/S-specific
11.0725	2	1	-1	-0.7	0.2	14	14	12	1	38		137	3202	147		YDL056W	YLR182W	YDL102W		MBP1	SWI6	CDC2									// regulation of progression through cell cycle	// G1/S-specific
12.0196	2	1	-1	-0.7	0.2	13	16	8	1	38		137	3202	1244		YDL056W	YLR182W	YJL074C		MBP1	SWI6	SMC3				lateG1					// regulation of progression through cell cycle	// G1/S-specific
7.3016	2	1	-1	-0.7	0.2	8	17	7	1	38		137	3202	1887		YDL056W	YLR182W	YJR030C		MBP1	SWI6	YJR030C									// regulation of progression through cell cycle	// G1/S-specific
10.6984	2	1	-1	-0.7	0.2	13	16	9	1	38		137	3202	3182		YDL056W	YLR182W	YLR104W		MBP1	SWI6	YLR104W									// regulation of progression through cell cycle	// G1/S-specific
10.6682	1	5	4	-0.3	0.8	16	17	12	0	39		637	4572	856		YKL112W	YLR183C	YNL085W		ABF1	TOS4	MKT1			lateG1							// G1/S-specific
9.2684	1	5	4	-0.3	0.8	17	17	17	1	39		637	4572	3893		YKL112W	YLR183C	YAL043C		ABF1	TOS4	PTA1			lateG1							// G1/S-specific
12.8472	1	7	6	-0.1	0.6	8	13	8	1	40		637	287	2018		YKL112W	YER111C	YLR055C		ABF1	SWI4	SPT8			earlyG1							// G1/S transition // cell cycle
10.8404	1	7	6	-0.1	0.6	10	14	10	1	40		637	287	3171		YKL112W	YER111C	YLR056W		ABF1	SWI4	ERG3			earlyG1							// G1/S transition // cell cycle
12.0502	1	8	7	0.5	0.5	16	17	15	0	41		637	307	4242		YKL112W	YFL044C	YGR128C		ABF1	OTU1	UTP8
13.1172	1	8	7	0.5	0.5	17	17	16	1	41		637	307	393		YKL112W	YFL044C	YGR129W		ABF1	OTU1	SYF2											// cell cycle
14.263	6	1	-5	-0.6	0.7	17	17	17	1	42		1445	819	2662		YCR065W	YMR016C	YCR027C		HCM1	SOK2	RHB1		S							// G1/S-specific
12.8851	6	1	-5	-0.6	0.7	17	17	15	1	42		1445	819	1357		YCR065W	YMR016C	YAR019C		HCM1	SOK2	CDC15		S							// G1/S-specific
9.4762	6	1	-5	-0.6	0.7	10	13	10	1	42		1445	819	1757		YCR065W	YMR016C	YHL050C		HCM1	SOK2	YHL050C		S							// G1/S-specific
6.4458	6	1	-5	-0.6	0.7	14	17	13	1	42		1445	819	969		YCR065W	YMR016C	YOL164W		HCM1	SOK2	BDS1		S							// G1/S-specific
8.8693	6	1	-5	-0.6	0.7	11	14	11	1	42		1445	819	2277		YCR065W	YMR016C	YOL165C		HCM1	SOK2	AAD15		S							// G1/S-specific
6.9023	6	1	-5	-0.6	0.7	12	13	12	0	42		1445	819	164		YCR065W	YMR016C	YDL244W		HCM1	SOK2	THI13		S							// G1/S-specific
13.3633	6	1	-5	-0.6	0.7	17	17	17	1	42		1445	819	1810		YCR065W	YMR016C	YIL095W		HCM1	SOK2	PRK1		S							// G1/S-specific
9.995	6	1	-5	-0.6	0.7	12	14	12	0	42		1445	819	1679		YCR065W	YMR016C	YGL225W		HCM1	SOK2	VRG4		S							// G1/S-specific
13.0039	6	1	-5	-0.6	0.7	17	17	17	1	42		1445	819	497		YCR065W	YMR016C	YIL096C		HCM1	SOK2	YIL096C		S							// G1/S-specific
9.4172	6	1	-5	-0.6	0.7	13	17	11	1	42		1445	819	1079		YCR065W	YMR016C	YPR049C		HCM1	SOK2	ATG11		S							// G1/S-specific
8.171	6	1	-5	-0.6	0.7	14	17	14	1	42		1445	819	975		YCR065W	YMR016C	YOR070C		HCM1	SOK2	GYP1		S							// G1/S-specific
13.1912	10	1	-9	0.1	0.7	17	17	17	1	43		1445	4572	2901		YCR065W	YLR183C	YGR165W		HCM1	TOS4	MRPS35		S	lateG1						// G1/S-specific	// G1/S-specific
11.2442	10	1	-9	0.1	0.7	17	17	16	1	43		1445	4572	2689		YCR065W	YLR183C	YDL088C		HCM1	TOS4	ASM4		S	lateG1						// G1/S-specific	// G1/S-specific
7.9274	1	6	5	-0.9	0.4	13	15	10	0	44		3292	1944	5006		YMR037C	YKL062W	YMR169C		MSN2	MSN4	ALD3
14.2133	1	6	5	-0.9	0.4	17	17	15	1	44		3292	1944	4678		YMR037C	YKL062W	YMR170C		MSN2	MSN4	ALD2
13.3259	1	6	5	-0.9	0.4	17	17	15	1	44		3292	1944	3770		YMR037C	YKL062W	YER062C		MSN2	MSN4	HOR2
6.6414	6	1	-5	1	0.1	16	17	12	0	45		287	3202	1671		YER111C	YLR182W	YGL179C		SWI4	SWI6	TOS3		earlyG1							// G1/S transition // cell cycle	// G1/S-specific				FFL
5.695	6	1	-5	1	0.1	16	17	12	0	45		287	3202	915		YER111C	YLR182W	YNL301C		SWI4	SWI6	RPL18B		earlyG1							// G1/S transition // cell cycle	// G1/S-specific				FFL
10.742	6	1	-5	1	0.1	16	17	16	1	45		287	3202	665		YER111C	YLR182W	YKR011C		SWI4	SWI6	YKR011C		earlyG1							// G1/S transition // cell cycle	// G1/S-specific				FFL
8.5084	6	1	-5	1	0.1	10	17	8	1	45		287	3202	4788		YER111C	YLR182W	YOL113W		SWI4	SWI6	SKM1		earlyG1							// G1/S transition // cell cycle	// G1/S-specific	// regulation of progression through cell cycle			FFL
8.9767	6	1	-5	1	0.1	11	17	11	1	45		287	3202	1909		YER111C	YLR182W	YJR054W		SWI4	SWI6	YJR054W		earlyG1							// G1/S transition // cell cycle	// G1/S-specific				FFL
10.1847	6	1	-5	1	0.1	12	16	12	0	45		287	3202	3124		YER111C	YLR182W	YKR013W		SWI4	SWI6	PRY2		earlyG1		lateG1					// G1/S transition // cell cycle	// G1/S-specific				FFL
9.1522	6	1	-5	1	0.1	12	17	11	1	45		287	3202	556		YER111C	YLR182W	YJL184W		SWI4	SWI6	GON7		earlyG1							// G1/S transition // cell cycle	// G1/S-specific				FFL
7.7183	6	1	-5	1	0.1	16	17	12	1	45		287	3202	1874		YER111C	YLR182W	YJL185C		SWI4	SWI6	YJL185C		earlyG1							// G1/S transition // cell cycle	// G1/S-specific				FFL
6.1545	6	1	-5	1	0.1	14	15	5	1	45		287	3202	1337		YER111C	YLR182W	YOR373W		SWI4	SWI6	NUD1		earlyG1		earlyG1 S earlyG1 S M					// G1/S transition // cell cycle	// G1/S-specific				FFL
10.0982	6	1	-5	1	0.1	12	16	12	0	45		287	3202	3561		YER111C	YLR182W	YPL126W		SWI4	SWI6	NAN1		earlyG1							// G1/S transition // cell cycle	// G1/S-specific				FFL
13.0464	6	1	-5	1	0.1	16	17	16	1	45		287	3202	3700		YER111C	YLR182W	YPL127C		SWI4	SWI6	HHO1		earlyG1		lateG1					// G1/S transition // cell cycle	// G1/S-specific				FFL
13.4569	1	5	4	-0.8	0.1	11	17	11	1	46		287	4303	369		YER111C	YHR084W	YGR013W		SWI4	STE12	SNU71		earlyG1							// G1/S transition // cell cycle
9.9117	1	5	4	-0.8	0.1	13	16	12	1	46		287	4303	1687		YER111C	YHR084W	YGR014W		SWI4	STE12	MSB2		earlyG1							// G1/S transition // cell cycle
8.3515	4	1	-3	0.5	0.2	13	15	8	0	47		137	3680	1948		YDL056W	YLR131C	YKL084W		MBP1	ACE2	HOT13			M						// regulation of progression through cell cycle	// G1-specific
13.271	4	1	-3	0.5	0.2	17	17	16	1	47		137	3680	2894		YDL056W	YLR131C	YGR125W		MBP1	ACE2	YGR125W			M						// regulation of progression through cell cycle	// G1-specific
15.2201	3	1	-2	-0.3	0.8	17	17	17	1	48		4079	3260	3184		YDR423C	YML007W	YLR108C		CAD1	YAP1	YLR108C
13.0081	3	1	-2	-0.3	0.8	17	17	15	1	48		4079	3260	4651		YDR423C	YML007W	YMR038C		CAD1	YAP1	CCS1
15.2835	3	1	-2	-0.3	0.8	17	17	17	1	48		4079	3260	3140		YDR423C	YML007W	YKR071C		CAD1	YAP1	DRE2
8.1566	3	1	-2	-0.3	0.8	13	16	5	1	48		4079	3260	4545		YDR423C	YML007W	YLR043C		CAD1	YAP1	TRX1
7.9902	3	1	-2	-0.3	0.8	16	16	14	1	48		4079	3260	4535		YDR423C	YML007W	YLL060C		CAD1	YAP1	GTT2
11.5877	3	1	-2	-0.3	0.8	17	17	14	1	48		4079	3260	412		YDR423C	YML007W	YGR209C		CAD1	YAP1	TRX2
8.3923	3	1	-2	-0.3	0.8	17	17	16	1	48		4079	3260	2390		YDR423C	YML007W	YPR048W		CAD1	YAP1	TAH18
9.9675	3	1	-2	-0.3	0.8	13	16	5	1	48		4079	3260	4560		YDR423C	YML007W	YLR109W		CAD1	YAP1	AHP1
6.6107	3	1	-2	-0.3	0.8	12	16	9	1	48		4079	3260	1979		YDR423C	YML007W	YKR052C		CAD1	YAP1	MRS4
6.7747	1	7	6	-0.6	0.7	10	17	9	0	49		819	621	5081		YMR016C	YKL043W	YER033C		SOK2	PHD1	ZRG8														FFL
13.8033	1	7	6	-0.6	0.7	15	17	15	1	49		819	621	4809		YMR016C	YKL043W	YOR107W		SOK2	PHD1	RGS2														FFL
12.3774	1	7	6	-0.6	0.7	14	16	14	1	49		819	621	3819		YMR016C	YKL043W	YER034W		SOK2	PHD1	YER034W														FFL
7.0929	1	1	0	0	0.3	12	17	11	1	50		819	4156	3024		YMR016C	YFR034C	YJL172W		SOK2	PHO4	CPS1
13.2952	1	1	0	0	0.3	17	17	15	1	50		819	4156	4408		YMR016C	YFR034C	YJL173C		SOK2	PHO4	RFA3				lateG1
13.1694	2	1	-1	-0.4	0.9	12	17	8	1	51		4303	4572	3930		YHR084W	YLR183C	YBR083W		STE12	TOS4	TEC1			lateG1	earlyG1						// G1/S-specific				FFL
11.903	2	1	-1	-0.4	0.9	15	16	11	1	51		4303	4572	128		YHR084W	YLR183C	YCR089W		STE12	TOS4	FIG2			lateG1							// G1/S-specific				FFL
8.0288	4	1	-3	0.7	0	15	16	14	0	52		4572	253	2934		YLR183C	YEL009C	YHR019C		TOS4	GCN4	DED81		lateG1							// G1/S-specific
10.808	4	1	-3	0.7	0	15	17	15	0	52		4572	253	4288		YLR183C	YEL009C	YHR020W		TOS4	GCN4	YHR020W		lateG1							// G1/S-specific
8.1344	1	9	8	-0.8	0.2	11	12	11	0	53		1033	859	3201		YPL038W	YNL103W	YLR180W		MET31	MET4	SAM1
13.0046	1	9	8	-0.8	0.2	13	16	7	1	53		1033	859	4571		YPL038W	YNL103W	YLR179C		MET31	MET4	YLR179C
8.5073	1	2	1	0	0.1	17	17	17	0	54		253	4156	3032		YEL009C	YFR034C	YJL200C		GCN4	PHO4	ACO2
9.9356	1	2	1	0	0.1	16	17	16	0	54		253	4156	2348		YEL009C	YFR034C	YOR337W		GCN4	PHO4	TEA1
13.2109	10	1	-9	0.5	0.8	17	17	17	1	55		253	1239	159		YEL009C	YER040W	YDL170W		GCN4	GLN3	UGA3														FFL
10.293	10	1	-9	0.5	0.8	16	16	16	0	55		253	1239	3646		YEL009C	YER040W	YDL171C		GCN4	GLN3	GLT1														FFL

## Sheet: common_significant
common motifs showing a significant correlation in both the Spellman and Cho datasets
13.2449	9	1	-8	1	0.7	16	17	16	1	1		102	4805	3711		YBL103C	YOL067C	YLR304C		14.2309	8	1	-7	-0.3	0.6	17	17	17	1	1		2595	4781	3224		YBL103C	YOL067C	YLR304C
13.2317	9	1	-8	1	0.7	16	17	15	1	1		102	4805	4987		YBL103C	YOL067C	YOR136W		13.88	8	1	-7	-0.3	0.6	17	17	17	1	1		2595	4781	3482		YBL103C	YOL067C	YOR136W
13.8196	10	1	-9	-0.2	1	17	17	16	0	16		5513	3671	3900		YPR065W	YLR256W	YML075C		13.3452	1	1	0	0.6	0.1	17	17	17	1	3		1081	1154	804		YPR065W	YLR256W	YML075C
13.0489	1	4	3	1	0.1	17	17	17	1	38		738	4562	782		YDL106C	YNL103W	YDL058W		15.1777	1	2	1	-0.8	0.1	17	17	17	1	7		149	859	138		YDL106C	YNL103W	YDL058W
14.224	1	5	4	0	0.7	17	17	17	1	40		738	1820	4631		YDL106C	YFR034C	YNL027W		13.1067	3	1	-2	0.1	0.5	17	17	17	1	8		149	4156	3359		YDL106C	YFR034C	YNL027W
13.0665	5	1	-4	-0.7	0.5	13	17	13	1	41		738	3391	2128		YDL106C	YKR099W	YGR061C		14.3635	1	3	2	0.9	0.5	17	17	15	1	9		149	682	379		YDL106C	YKR099W	YGR061C
13.128	1	7	6	0.5	0.2	14	16	13	0	44		3992	3608	5551		YMR021C	YLR183C	YPR111W		13.5761	1	4	3	-0.3	0.9	14	17	11	1	11		2134	4572	3617		YMR021C	YLR183C	YPR111W
13.3499	9	1	-8	-0.8	0.1	16	16	13	1	51		2761	4142	4680		YIR018W	YMR182C	YNR029C		13.7158	6	1	-5	-0.6	0.4	16	17	15	1	13		1832	2160	2236		YIR018W	YMR182C	YNR029C
13.4109	10	1	-9	0.1	0	17	17	17	1	52		2761	4631	3116		YIR018W	YNL027W	YKL211C		15.6438	1	7	6	0.7	0.3	17	17	17	1	14		1832	3359	1967		YIR018W	YNL027W	YKL211C
13.1124	1	5	4	0	0.3	14	14	14	0	53		2761	5171	1936		YIR018W	YOR344C	YGL154C		13.9943	1	9	8	1	0.7	17	17	17	1	15		1832	1021	349		YIR018W	YOR344C	YGL154C
13.2483	1	9	8	1	-0.1	17	17	17	0	60		1281	3608	753		YDR501W	YLR183C	YDL089W		16.1789	3	1	-2	-0.1	1	17	17	17	1	20		1575	4572	3985		YDR501W	YLR183C	YDL089W
13.6601	1	10	9	1	-0.1	17	17	17	1	81		2882	4014	5673		YJL206C	YMR043W	YPL278C		14.4105	1	1	0	0.7	0.1	17	17	17	1	31		3774	825	1068		YJL206C	YMR043W	YPL278C
13.5563	10	1	-9	0.7	0.1	17	17	17	1	91		1235	1542	861		YDR451C	YEL009C	YDR035W		13.021	1	9	8	0.6	0.1	16	17	16	0	36		1563	253	5127		YDR451C	YEL009C	YDR035W
13.7252	9	1	-8	-1	0.3	17	17	14	1	93		1235	3203	2456		YDR451C	YKL112W	YHR077C		14.8534	7	1	-6	0.5	0.4	17	17	17	1	37		1563	637	1141		YDR451C	YKL112W	YHR077C
13.2737	1	1	0	0.3	1	17	17	17	1	110		784	3607	3203		YDL056W	YLR182W	YKL112W		13.1184	2	1	-1	-0.7	0.2	13	16	12	1	38		137	3202	637		YDL056W	YLR182W	YKL112W
15.522	1	1	0	0.3	1	15	17	15	0	110		784	3607	4563		YDL056W	YLR182W	YNL102W		14.0716	2	1	-1	-0.7	0.2	14	14	12	1	38		137	3202	2175		YDL056W	YLR182W	YNL102W
13.279	1	8	7	0	0.1	17	17	15	1	119		575	3608	2219		YCR065W	YLR183C	YGR165W		13.1912	10	1	-9	0.1	0.7	17	17	17	1	43		1445	4572	2901		YCR065W	YLR183C	YGR165W
13.799	5	1	-4	0.1	0	17	17	17	1	124		784	3568	2184		YDL056W	YLR131C	YGR125W		13.271	4	1	-3	0.5	0.2	17	17	16	1	47		137	3680	2894		YDL056W	YLR131C	YGR125W
13.4839	1	9	8	-0.7	1	17	17	17	1	125		1213	3967	3550		YDR423C	YML007W	YLR108C		15.2201	3	1	-2	-0.3	0.8	17	17	17	1	48		4079	3260	3184		YDR423C	YML007W	YLR108C
13.2618	1	4	3	0.8	0.1	12	17	12	0	142		3987	3263	4963		YMR016C	YKL043W	YOR107W		13.8033	1	7	6	-0.6	0.7	15	17	15	1	49		819	621	4809		YMR016C	YKL043W	YOR107W
13.172	1	2	1	-1	0.4	5	14	5	1	152		5426	4562	3604		YPL038W	YNL103W	YLR179C		13.0046	1	9	8	-0.8	0.2	13	16	7	1	53		1033	859	4571		YPL038W	YNL103W	YLR179C
	time point in the Cho data	time point in the Spellman data	difference between the two datasets
YBL103C	9	8	1
YOL067C	1	1	0
YBL103C	9	8	1
YOL067C	1	1	0
YPR065W	10	1	9
YLR256W	1	1	0
YDL106C	1	1	0
YNL103W	4	2	2
YDL106C	1	3	2
YFR034C	5	1	4
YDL106C	5	1	4
YKR099W	1	3	2
YMR021C	1	1	0
YLR183C	7	4	3
YIR018W	9	6	3
YMR182C	1	1	0
YIR018W	10	1	9
YNL027W	1	7	6
YIR018W	1	1	0
YOR344C	5	9	4
YDR501W	1	3	2
YLR183C	9	1	8
YJL206C	1	1	0
YMR043W	10	1	9
YDR451C	10	1	9
YEL009C	1	9	8
YDR451C	9	7	2
YKL112W	1	1	0
YDL056W	1	2	1
YLR182W	1	1	0
YDL056W	1	2	1
YLR182W	1	1	0
YCR065W	1	10	9
YLR183C	8	1	7
YDL056W	5	4	1
YLR131C	1	1	0
YDR423C	1	3	2
YML007W	9	1	8
YMR016C	1	1	0
YKL043W	4	7	3
YPL038W	1	1	0
YNL103W	2	9	7
	conversion efficiency in the Cho data	conversion efficiency in the Spellman data	difference between the two datasets
YBL103C	1	-0.3	1.3
YOL067C	0.7	0.6	0.1
YBL103C	1	-0.3	1.3
YOL067C	0.7	0.6	0.1
YPR065W	-0.2	0.6	0.8
YLR256W	1	0.1	0.9
YDL106C	1	-0.8	1.8
YNL103W	0.1	0.1	0
YDL106C	0	0.1	0.1
YFR034C	0.7	0.5	0.2
YDL106C	-0.7	0.9	1.6
YKR099W	0.5	0.5	0
YMR021C	0.5	-0.3	0.8
YLR183C	0.2	0.9	0.7
YIR018W	-0.8	-0.6	0.2
YMR182C	0.1	0.4	0.3
YIR018W	0.1	0.7	0.6
YNL027W	0	0.3	0.3
YIR018W	0	1	1
YOR344C	0.3	0.7	0.4
YDR501W	1	-0.1	1.1
YLR183C	-0.1	1	1.1
YJL206C	1	0.7	0.3
YMR043W	-0.1	0.1	0.2
YDR451C	0.7	0.6	0.1
YEL009C	0.1	0.1	0
YDR451C	-1	0.5	1.5
YKL112W	0.3	0.4	0.1
YDL056W	0.3	-0.7	1
YLR182W	1	0.2	0.8
YDL056W	0.3	-0.7	1
YLR182W	1	0.2	0.8
YCR065W	0	0.1	0.1
YLR183C	0.1	0.7	0.6
YDL056W	0.1	0.5	0.4
YLR131C	0	0.2	0.2
YDR423C	-0.7	-0.3	0.4
YML007W	1	0.8	0.2
YMR016C	0.8	-0.6	1.4
YKL043W	0.1	0.7	0.6
YPL038W	-1	-0.8	0.2
YNL103W	0.4	0.2	0.2
