# Supplementary material for: Dynamic cumulative activity of transcription factors as a mechanism of quantitative gene regulation
Source: Genome Biol. 2007 Sep 4;8(9):R181. doi: 10.1186/gb-2007-8-9-r181 (PMC2375019; doi:10.1186/gb-2007-8-9-r181)
Supplement: Additional data file 4 — Detailed results of all the three-regulator motifs in the Spellman data and comparison with the results from the Cho data. [file gb-2007-8-9-r181-S4.xls]

## Sheet: Sheet1
the results of three-regulator-to-one-target-gene motifs in the Spellman dataset for the manuscript by He et al (2007) Shifted cumulative activity of transcription factors as a mechanism of quantitative gene regulation
cell cycle phases are assigned by Cho et al.(1998)
cell cycle processess are annotated by Gene Ontology (GO) database; the detailed literatures for the annotations used in this work are provided in the Supplementary file 1
in the column the holistic relationship between the assembled profile of regulators and that of target gene, 1 represent positive relationship and 0 represent negative relationship
in the column cell cycle phases, blank means the corresponding gene presently is not assigned to cell cycle phases.
in the column cell cycle process, blank means the corresponding gene presently is not annotated to cell cycle processes.
indexes (row number) for regulators or target genes is for identification of genes transcriptional expressional profile in the calculation by programs.
in the column "FFL involved in or not", FFL indicates the corresponding motif is involved in an FFL
local clustering coefficient	function time point of regulator 1	function time point of regulator 2	function time point of regulator 3	time shift between regualtor 1 and 2	time shift between the assembled regulator (by 1 and 2) and regulator 3	conversion efficiency of regualtor1	conversion efficiency of regualtor2	conversion efficiency of regualtor3	end time point of the alignment in the assembled transcriptional expression profile of regulators	end time point of the alignment in the transcriptional expression profile of target gene	number of time points matched between the assembled profile and that of the target gene	the holistic relationship between the assembled profile of regulators and that of target gene	index of the convergence mode		index (row number) of regulator 1 in the expression data	index (row number) of regulator 2 in the expression data	index (row number) of regulator 3 in the expression data	index (row number) of target gene in the expression data		systematic name of regualtor 1	systematic name of regualtor 2	systematic name of regualtor 3	systematic name of target gene		standard name of regualtor 1	standard name of regualtor 2	standard name of regualtor 3	standard name of target gene		cell cycle phases of regualtor 1	cell cycle phases of regualtor 1	cell cycle phases of regulator 3	cell cycle phases of target gene		annotated cell cycle process of regulator1	annotated cell cycle process of regulator2	annotated cell cycle process of regulator3	annotated cell cycle process of target gene				FFL involved in or not
14.654	3	1	8	-2	7	0.2	0.8	-0.0999999	17	17	17	1	1		2986	1033	859	562		YIR023W	YPL038W	YNL103W	YJL210W		DAL81	MET31	MET4	PEX2
15.2055	3	1	8	-2	7	0.2	0.8	-0.0999999	17	17	17	1	1		2986	1033	859	563		YIR023W	YPL038W	YNL103W	YJL212C		DAL81	MET31	MET4	OPT1
12.8934	5	10	1	5	-4	0.3	0.8	-0.8	12	17	11	1	2		1694	3202	4812	1519		YGR044C	YLR182W	YOR113W	YDR145W		RME1	SWI6	AZF1	TAF12		earlyG1						// G1/S-specific		// G1-specific
13.0655	5	10	1	5	-4	0.3	0.8	-0.8	17	17	17	0	2		1694	3202	4812	189		YGR044C	YLR182W	YOR113W	YDR144C		RME1	SWI6	AZF1	MKC7		earlyG1						// G1/S-specific
9.56885	1	2	6	1	5	0.8	-0.9	-0.8	15	15	15	1	3		1912	825	819	454		YJR060W	YMR043W	YMR016C	YHR099W		CBF1	MCM1	SOK2	TRA1
15.4601	1	2	6	1	5	0.8	-0.9	-0.8	16	17	16	1	3		1912	825	819	1780		YJR060W	YMR043W	YMR016C	YHR098C		CBF1	MCM1	SOK2	SFB3
13.5094	7	3	1	-4	-2	0.8	-0.5	-0.3	17	17	16	1	4		613	1976	1239	2443		YKL015W	YKR034W	YER040W	YHR037W		PUT3	DAL80	GLN3	PUT2														FFL
14.8324	7	3	1	-4	-2	0.8	-0.5	-0.3	17	17	17	1	4		613	1976	1239	723		YKL015W	YKR034W	YER040W	YLR142W		PUT3	DAL80	GLN3	PUT1														FFL
13.0367	1	10	3	9	2	0.9	0.1	-0.7	17	17	17	1	5		1496	1575	4572	479		YDR043C	YDR501W	YLR183C	YIL019W		NRG1	PLM2	TOS4	FAF1				lateG1				// G1/S-specific	// G1/S-specific
13.0267	1	10	3	9	2	0.9	0.1	-0.7	17	17	15	1	5		1496	1575	4572	1794		YDR043C	YDR501W	YLR183C	YIL020C		NRG1	PLM2	TOS4	HIS6				lateG1				// G1/S-specific	// G1/S-specific
13.1293	1	4	9	3	8	0.3	-1	-0.0999999	15	16	14	1	6		1832	4920	4739	4085		YIR018W	YPR104C	YNL216W	YDR449C		YAP5	FHL1	RAP1	UTP6							// G1/S-specific
13.1109	1	4	9	3	8	0.3	-1	-0.0999999	15	16	14	1	6		1832	4920	4739	1265		YIR018W	YPR104C	YNL216W	YPR131C		YAP5	FHL1	RAP1	NAT3							// G1/S-specific
12.6227	1	4	9	3	8	0.3	-1	-0.0999999	14	16	14	1	6		1832	4920	4739	5136		YIR018W	YPR104C	YNL216W	YMR143W		YAP5	FHL1	RAP1	RPS16A							// G1/S-specific
11.1462	1	4	9	3	8	0.3	-1	-0.0999999	12	17	12	1	6		1832	4920	4739	231		YIR018W	YPR104C	YNL216W	YDR450W		YAP5	FHL1	RAP1	RPS18A							// G1/S-specific
10.3498	1	4	9	3	8	0.3	-1	-0.0999999	17	17	17	1	6		1832	4920	4739	3504		YIR018W	YPR104C	YNL216W	YOR234C		YAP5	FHL1	RAP1	RPL33B							// G1/S-specific
10.1793	1	4	9	3	8	0.3	-1	-0.0999999	10	16	10	1	6		1832	4920	4739	3881		YIR018W	YPR104C	YNL216W	YMR142C		YAP5	FHL1	RAP1	RPL13B							// G1/S-specific
8.43541	1	4	9	3	8	0.3	-1	-0.0999999	11	16	11	1	6		1832	4920	4739	3756		YIR018W	YPR104C	YNL216W	YHR204W		YAP5	FHL1	RAP1	MNL1							// G1/S-specific
15.1657	6	1	2	-5	1	0.3	0.5	-0.3	17	17	15	1	7		1832	4539	2160	310		YIR018W	YLR013W	YMR182C	YFL062W		YAP5	GAT3	RGM1	COS4							// G1/S-specific
14.6583	6	1	2	-5	1	0.3	0.5	-0.3	17	17	17	1	7		1832	4539	2160	1932		YIR018W	YLR013W	YMR182C	YJR161C		YAP5	GAT3	RGM1	COS5							// G1/S-specific
13.2747	8	1	7	-7	6	0.6	-0.2	-0.0999999	12	17	12	1	8		1832	4539	1944	2462		YIR018W	YLR013W	YKL062W	YLR464W		YAP5	GAT3	MSN4	YLR464W							// G1/S-specific
12.9233	8	1	7	-7	6	0.6	-0.2	-0.0999999	15	17	15	0	8		1832	4539	1944	3256		YIR018W	YLR013W	YKL062W	YLR466W		YAP5	GAT3	MSN4	YRF1-4							// G1/S-specific
10.7585	5	1	5	-4	4	-0.2	0.9	-0.3	15	17	14	1	9		1575	137	1944	2752		YDR501W	YDL056W	YKL062W	YDR228C		PLM2	MBP1	MSN4	PCF11							// G1/S-specific	// regulation of progression through cell cycle						FFL
13.6324	5	1	5	-4	4	-0.2	0.9	-0.3	16	17	16	0	9		1575	137	1944	4035		YDR501W	YDL056W	YKL062W	YDR229W		PLM2	MBP1	MSN4	IVY1							// G1/S-specific	// regulation of progression through cell cycle						FFL
14.7766	8	4	1	-4	-3	0.2	-1	0.3	17	17	17	1	10		1613	1563	137	3897		YER088C	YDR451C	YDL056W	YAR008W		DOT6	YHP1	MBP1	SEN34			G2		S			// G1/S-specific // regulation of progression through mitotic cell cycle	// regulation of progression through cell cycle					FFL
13.883	8	4	1	-4	-3	0.2	-1	0.3	13	14	13	1	10		1613	1563	137	2577		YER088C	YDR451C	YDL056W	YAR007C		DOT6	YHP1	MBP1	RFA1			G2		lateG1			// G1/S-specific // regulation of progression through mitotic cell cycle	// regulation of progression through cell cycle					FFL
12.5889	4	10	1	6	-3	-0.3	0.8	-0.0999999	13	15	13	1	11		4920	1563	4739	4776		YPR104C	YDR451C	YNL216W	YOL040C		FHL1	YHP1	RAP1	RPS15			G2					// G1/S-specific // regulation of progression through mitotic cell cycle
13.633	4	10	1	6	-3	-0.3	0.8	-0.0999999	9	16	9	1	11		4920	1563	4739	3426		YPR104C	YDR451C	YNL216W	YOL039W		FHL1	YHP1	RAP1	RPP2A			G2					// G1/S-specific // regulation of progression through mitotic cell cycle
7.29292	1	1	9	0	8	-0.8	-0.0999999	0.5	13	17	8	0	12		4920	4739	1033	1877		YPR104C	YNL216W	YPL038W	YJL191W		FHL1	RAP1	MET31	RPS14B
15.5666	1	1	9	0	8	-0.8	-0.0999999	0.5	17	17	16	1	12		4920	4739	1033	559		YPR104C	YNL216W	YPL038W	YJL192C		FHL1	RAP1	MET31	SOP4
14.937	5	1	4	-4	3	-0.8	0.3	-1	17	17	17	1	13		190	1944	4270	1802		YDR146C	YKL062W	YGR288W	YIL050W		SWI5	MSN4	MAL13	PCL7		M			G2		// G1-specific
14.8219	5	1	4	-4	3	-0.8	0.3	-1	17	17	17	1	13		190	1944	4270	488		YDR146C	YKL062W	YGR288W	YIL051C		SWI5	MSN4	MAL13	MMF1		M					// G1-specific
13.0742	1	9	3	8	2	0.1	-0.0999999	-0.4	16	17	16	1	14		637	819	1033	1927		YKL112W	YMR016C	YPL038W	YJR137C		ABF1	SOK2	MET31	ECM17					S
13.1463	1	9	3	8	2	0.1	-0.0999999	-0.4	13	17	13	1	14		637	819	1033	3075		YKL112W	YMR016C	YPL038W	YJR138W		ABF1	SOK2	MET31	IML1
15.8756	1	5	10	4	9	0.9	-1	-0.3	17	17	17	1	15		637	137	3202	4753		YKL112W	YDL056W	YLR182W	YNL312W		ABF1	MBP1	SWI6	RFA2					lateG1			// regulation of progression through cell cycle	// G1/S-specific					FFL
9.78365	1	5	10	4	9	0.9	-1	-0.3	17	17	9	1	15		637	137	3202	3395		YKL112W	YDL056W	YLR182W	YNL313C		ABF1	MBP1	SWI6	YNL313C								// regulation of progression through cell cycle	// G1/S-specific					FFL
11.497	8	1	4	-7	3	0.8	0.7	-0.3	13	17	9	1	16		287	137	3202	842		YER111C	YDL056W	YLR182W	YMR179W		SWI4	MBP1	SWI6	SPT21		earlyG1			lateG1		// G1/S transition // cell cycle	// regulation of progression through cell cycle	// G1/S-specific					FFL
13.6351	8	1	4	-7	3	0.8	0.7	-0.3	13	17	12	1	16		287	137	3202	557		YER111C	YDL056W	YLR182W	YJL186W		SWI4	MBP1	SWI6	MNN5		earlyG1					// G1/S transition // cell cycle	// regulation of progression through cell cycle	// G1/S-specific					FFL
16.3733	8	1	4	-7	3	0.8	0.7	-0.3	16	17	15	1	16		287	137	3202	1875		YER111C	YDL056W	YLR182W	YJL187C		SWI4	MBP1	SWI6	SWE1		earlyG1			lateG1		// G1/S transition // cell cycle	// regulation of progression through cell cycle	// G1/S-specific	// G2/M transition				FFL

## Sheet: common_significant
common motifs showing a significant correlation in both the Spellman and Cho datasets
14.1083	3	1	4	-2	3	0.7	0.5	-0.3	17	17	17	0	1		2765	5426	4562	2878		YIR023W	YPL038W	YNL103W	YJL210W		14.654	3	1	8	-2	7	0.2	0.8	-0.0999999	17	17	17	1	1		2986	1033	859	562		YIR023W	YPL038W	YNL103W	YJL210W
13.0468	3	1	4	-2	3	0.7	0.5	-0.3	17	17	17	0	1		2765	5426	4562	2877		YIR023W	YPL038W	YNL103W	YJL212C		15.2055	3	1	8	-2	7	0.2	0.8	-0.0999999	17	17	17	1	1		2986	1033	859	563		YIR023W	YPL038W	YNL103W	YJL212C
14.3417	5	1	1	-4	0	-0.3	0.4	-1	17	17	17	1	9		2113	3607	4969	962		YGR044C	YLR182W	YOR113W	YDR144C		13.0655	5	10	1	5	-4	0.3	0.8	-0.8	17	17	17	0	2		1694	3202	4812	189		YGR044C	YLR182W	YOR113W	YDR144C
13.1201	3	7	1	4	-2	-0.9	0.2	0.6	17	17	17	1	11		3023	4014	3987	2477		YJR060W	YMR043W	YMR016C	YHR098C		15.4601	1	2	6	1	5	0.8	-0.9	-0.8	16	17	16	1	3		1912	825	819	1780		YJR060W	YMR043W	YMR016C	YHR098C
13.946	4	5	1	1	-3	-0.4	-0.9	0.2	11	17	11	0	23		868	1281	3608	2726		YDR043C	YDR501W	YLR183C	YIL019W		13.0367	1	10	3	9	2	0.9	0.1	-0.7	17	17	17	1	5		1496	1575	4572	479		YDR043C	YDR501W	YLR183C	YIL019W
14.3954	4	5	1	1	-3	-0.4	-0.9	0.2	11	17	11	0	23		868	1281	3608	2725		YDR043C	YDR501W	YLR183C	YIL020C		13.0267	1	10	3	9	2	0.9	0.1	-0.7	17	17	15	1	5		1496	1575	4572	1794		YDR043C	YDR501W	YLR183C	YIL020C
13.6474	1	7	2	6	1	-1	0.5	-0.2	16	17	16	1	34		1281	784	3247	1038		YDR501W	YDL056W	YKL062W	YDR229W		13.6324	5	1	5	-4	4	-0.2	0.9	-0.3	16	17	16	0	9		1575	137	1944	4035		YDR501W	YDL056W	YKL062W	YDR229W
15.2693	1	9	2	8	1	0.5	0.4	-1	17	17	17	0	36		1639	1235	784	79		YER088C	YDR451C	YDL056W	YAR008W		14.7766	8	4	1	-4	-3	0.2	-1	0.3	17	17	17	1	10		1613	1563	137	3897		YER088C	YDR451C	YDL056W	YAR008W
14.7599	1	9	2	8	1	0.5	0.4	-1	17	17	17	0	36		1639	1235	784	78		YER088C	YDR451C	YDL056W	YAR007C		13.883	8	4	1	-4	-3	0.2	-1	0.3	13	14	13	1	10		1613	1563	137	2577		YER088C	YDR451C	YDL056W	YAR007C
14.0694	9	1	10	-8	9	-0.9	7.45058e-08	-0.4	16	17	15	1	38		5544	1235	4466	4832		YPR104C	YDR451C	YNL216W	YOL039W		13.633	4	10	1	6	-3	-0.3	0.8	-0.0999999	9	16	9	1	11		4920	1563	4739	3426		YPR104C	YDR451C	YNL216W	YOL039W
13.467	1	9	1	8	0	-0.9	0.8	0.9	14	16	12	1	41		5544	4466	5426	2892		YPR104C	YNL216W	YPL038W	YJL192C		15.5666	1	1	9	0	8	-0.8	-0.0999999	0.5	17	17	16	1	12		4920	4739	1033	559		YPR104C	YNL216W	YPL038W	YJL192C
13.8879	1	8	5	7	4	7.45058e-08	0.1	-0.8	17	17	17	1	45		964	3247	2333	2698		YDR146C	YKL062W	YGR288W	YIL050W		14.937	5	1	4	-4	3	-0.8	0.3	-1	17	17	17	1	13		190	1944	4270	1802		YDR146C	YKL062W	YGR288W	YIL050W
13.1767	2	1	4	-1	3	-0.3	0.4	-1	17	17	17	1	54		3203	3987	5426	3090		YKL112W	YMR016C	YPL038W	YJR137C		13.0742	1	9	3	8	2	0.1	-0.0999999	-0.4	16	17	16	1	14		637	819	1033	1927		YKL112W	YMR016C	YPL038W	YJR137C
14.9985	2	1	4	-1	3	-0.3	0.4	-1	17	17	17	1	54		3203	3987	5426	3091		YKL112W	YMR016C	YPL038W	YJR138W		13.1463	1	9	3	8	2	0.1	-0.0999999	-0.4	13	17	13	1	14		637	819	1033	3075		YKL112W	YMR016C	YPL038W	YJR138W
14.3152	10	1	2	-9	1	-0.0999999	-0.8	0.3	15	17	15	0	55		3203	784	3607	4379		YKL112W	YDL056W	YLR182W	YNL312W		15.8756	1	5	10	4	9	0.9	-1	-0.3	17	17	17	1	15		637	137	3202	4753		YKL112W	YDL056W	YLR182W	YNL312W
13.5572	1	4	2	3	1	-0.7	0.1	0.1	17	17	17	1	58		1661	784	3607	2896		YER111C	YDL056W	YLR182W	YJL187C		16.3733	8	1	4	-7	3	0.8	0.7	-0.3	16	17	15	1	16		287	137	3202	1875		YER111C	YDL056W	YLR182W	YJL187C
	time point in the Cho data	time point in the Spellman data	difference between the two datasets
YIR023W	3	3	0
YPL038W	1	1	0
YNL103W	4	8	4
YIR023W	3	3	0
YPL038W	1	1	0
YNL103W	4	8	4
YGR044C	5	5	0
YLR182W	1	10	9
YOR113W	1	1	0
YJR060W	3	1	2
YMR043W	7	2	5
YMR016C	1	6	5
YDR043C	4	1	3
YDR501W	5	10	5
YLR183C	1	3	2
YDR043C	4	1	3
YDR501W	5	10	5
YLR183C	1	3	2
YDR501W	1	5	4
YDL056W	7	1	6
YKL062W	2	5	3
YER088C	1	8	7
YDR451C	9	4	5
YDL056W	2	1	1
YER088C	1	8	7
YDR451C	9	4	5
YDL056W	2	1	1
YPR104C	9	4	5
YDR451C	1	10	9
YNL216W	10	1	9
YPR104C	1	1	0
YNL216W	9	1	8
YPL038W	1	9	8
YDR146C	1	5	4
YKL062W	8	1	7
YGR288W	5	4	1
YKL112W	2	1	1
YMR016C	1	9	8
YPL038W	4	3	1
YKL112W	2	1	1
YMR016C	1	9	8
YPL038W	4	3	1
YKL112W	10	1	9
YDL056W	1	5	4
YLR182W	2	10	8
YER111C	1	8	7
YDL056W	4	1	3
YLR182W	2	4	2
	conversion efficiency in the Cho data	conversion efficiency in the Spellman data	difference between the two datasets
YKL062W	-0.2	-0.3	0.1
YPR104C	-0.9	-0.8	0.1
YNL103W	-0.3	-0.0999999	0.2
YNL103W	-0.3	-0.0999999	0.2
YOR113W	-1	-0.8	0.2
YKL062W	0.1	0.3	0.2
YGR288W	-0.8	-1	0.2
YDL056W	-0.8	-1	0.2
YNL216W	-0.4	-0.0999999	0.3
YPL038W	0.5	0.8	0.3
YPL038W	0.5	0.8	0.3
YER088C	0.5	0.2	0.3
YER088C	0.5	0.2	0.3
YLR182W	0.4	0.8	0.4
YKL112W	-0.3	0.1	0.4
YKL112W	-0.3	0.1	0.4
YLR182W	0.1	-0.3	0.4
YDL056W	0.5	0.9	0.4
YPL038W	0.9	0.5	0.4
YIR023W	0.7	0.2	0.5
YIR023W	0.7	0.2	0.5
YMR016C	0.4	-0.0999999	0.5
YMR016C	0.4	-0.0999999	0.5
YGR044C	-0.3	0.3	0.6
YLR182W	0.3	-0.3	0.6
YDL056W	0.1	0.7	0.6
YPL038W	-1	-0.4	0.6
YPL038W	-1	-0.4	0.6
YPR104C	-0.9	-0.3	0.6
YDR451C	7.45058e-08	0.8	0.8
YDR146C	7.45058e-08	-0.8	0.8
YDR501W	-1	-0.2	0.8
YLR183C	0.2	-0.7	0.9
YLR183C	0.2	-0.7	0.9
YNL216W	0.8	-0.0999999	0.9
YDR501W	-0.9	0.1	1
YDR501W	-0.9	0.1	1
YKL112W	-0.0999999	0.9	1
YMR043W	0.2	-0.9	1.1
YDR043C	-0.4	0.9	1.3
YDR043C	-0.4	0.9	1.3
YDL056W	-1	0.3	1.3
YDL056W	-1	0.3	1.3
YDR451C	0.4	-1	1.4
YDR451C	0.4	-1	1.4
YMR016C	0.6	-0.8	1.4
YER111C	-0.7	0.8	1.5
YJR060W	-0.9	0.8	1.7
