# Supplementary material for: Dynamic cumulative activity of transcription factors as a mechanism of quantitative gene regulation
Source: Genome Biol. 2007 Sep 4;8(9):R181. doi: 10.1186/gb-2007-8-9-r181 (PMC2375019; doi:10.1186/gb-2007-8-9-r181)
Supplement: Additional data file 5 — Detailed results of all the two- and three-regulator motifs in the glucose pulse perturbation data. [file gb-2007-8-9-r181-S5.xls]

## Sheet: two_reg
the results of two-regulator-to-one-target-gene motifs in the glucose pulse perturbation dataset for the manuscript by He et al (2007) Shifted cumulative activity of transcription factors as a mechanism of quantitative gene regulation
in the column the holistic relationship between the assembled profile of regulators and that of target gene, 1 represent positive relationship and 0 represent negative relationship
indexes (row number) for regulators or target genes is for identification of genes transcriptional expressional profile in the calculation by programs.
local clustering coefficient	function time point of regulator 1	function time point of regulator 2	time shift among the two regulators	conversion efficiency of regualtor1	conversion efficiency of regualtor2	end time point of the alignment in the assembled transcriptional expression profile of regulators	end time point of the alignment in the transcriptional expression profile of target gene	number of time points matched between the assembled profile and that of the target gene	the holistic relationship between the assembled profile of regulators and that of target gene	index of the convergence mode		index (row number) of regulator 1 in the expression data	index (row number) of regulator 2 in the expression data	index (row number) of target gene in the expression data		systematic name of regualtor 1	systematic name of regualtor 2	systematic name of target gene		standard name of regualtor 1	standard name of regualtor 2	standard name of target gene
2.9246	2	1	-1	-1	0.2	3	4	3	1	1		2718	5770	6145		YBL103C	YOL067C	YLR304C		RTG3	RTG1	ACO1
4.7015	2	1	-1	-1	0.2	5	5	5	0	1		2718	5770	6045		YBL103C	YOL067C	YCR005C		RTG3	RTG1	CIT2
4.931	2	1	-1	-1	0.2	5	5	5	0	1		2718	5770	5982		YBL103C	YOL067C	YOR136W		RTG3	RTG1	IDH2
3.8091	1	5	4	-0.5	0.9	5	5	5	1	2		2440	6186	3140		YNL068C	YOR372C	YBR037C		FKH2	NDD1	SCO1
4.6239	1	5	4	-0.5	0.9	4	4	4	1	2		2440	6186	4201		YNL068C	YOR372C	YBR092C		FKH2	NDD1	PHO3
3.2428	1	5	4	-0.5	0.9	4	5	1	0	2		2440	6186	548		YNL068C	YOR372C	YML050W		FKH2	NDD1	YML050W
4.9312	1	5	4	-0.5	0.9	4	4	4	1	2		2440	6186	3319		YNL068C	YOR372C	YBR038W		FKH2	NDD1	CHS2
4.413	1	5	4	-0.5	0.9	4	4	4	1	2		2440	6186	3169		YNL068C	YOR372C	YDR033W		FKH2	NDD1	MRH1
4.8026	1	4	3	0.1	0.6	5	5	5	1	3		2440	2215	3185		YNL068C	YLR131C	YER124C		FKH2	ACE2	DSE1
4.9337	1	4	3	0.1	0.6	5	5	5	1	3		2440	2215	2763		YNL068C	YLR131C	YER125W		FKH2	ACE2	RSP5
4.9873	3	1	-2	0.1	0.4	5	5	5	1	4		2440	1763	3279		YNL068C	YHR206W	YNL172W		FKH2	SKN7	APC1
2.4232	3	1	-2	0.1	0.4	5	5	5	0	4		2440	1763	4528		YNL068C	YHR206W	YNL173C		FKH2	SKN7	MDG1
4.9105	1	5	4	0.5	0.2	5	5	5	1	5		1133	2419	897		YIL122W	YLR183C	YGR015C		POG1	TOS4	YGR015C
4.9549	1	5	4	0.5	0.2	5	5	5	1	5		1133	2419	1320		YIL122W	YLR183C	YGR016W		POG1	TOS4	YGR016W
4.724	4	1	-3	1	0.4	4	4	4	1	6		1133	6186	3016		YIL122W	YOR372C	YKL048C		POG1	NDD1	ELM1
4.4808	4	1	-3	1	0.4	4	4	4	1	6		1133	6186	2449		YIL122W	YOR372C	YOL034W		POG1	NDD1	SMC5
4.9364	4	1	-3	1	0.4	5	5	5	1	6		1133	6186	2602		YIL122W	YOR372C	YKL047W		POG1	NDD1	YKL047W
4.8207	1	3	2	0.7	0.3	5	5	5	1	7		1133	5543	2167		YIL122W	YML027W	YGR124W		POG1	YOX1	ASN2
2.3995	1	3	2	0.7	0.3	4	5	4	1	7		1133	5543	6322		YIL122W	YML027W	YJL081C		POG1	YOX1	ARP4
4.6566	1	3	2	0.7	0.3	5	5	5	1	7		1133	5543	1746		YIL122W	YML027W	YGR123C		POG1	YOX1	PPT1
4.9354	1	3	2	0.7	0.3	5	5	5	1	7		1133	5543	3103		YIL122W	YML027W	YDR251W		POG1	YOX1	PAM1
4.2655	1	4	3	-0.1	1	5	5	5	1	8		1133	2110	6347		YIL122W	YBR182C	YLR393W		POG1	SMP1	ATP10
3.0832	1	4	3	-0.1	1	3	3	3	1	8		1133	2110	5943		YIL122W	YBR182C	YLR392C		POG1	SMP1	YLR392C
4.8438	1	3	2	0.7	0.1	5	5	5	1	9		1133	4816	4647		YIL122W	YBR049C	YFL039C		POG1	REB1	ACT1
4.9795	1	3	2	0.7	0.1	5	5	5	1	9		1133	4816	2288		YIL122W	YBR049C	YGR184C		POG1	REB1	UBR1
4.7701	4	1	-3	0.7	0.8	5	5	5	1	10		1133	4889	2362		YIL122W	YIR018W	YGL093W		POG1	YAP5	SPC105
4.9314	4	1	-3	0.7	0.8	5	5	5	1	10		1133	4889	1951		YIL122W	YIR018W	YGL094C		POG1	YAP5	PAN2
3.9532	4	1	-3	0.1	0.5	4	4	3	1	11		4664	6186	5942		YGR044C	YOR372C	YLR066W		RME1	NDD1	SPC3
4.9317	4	1	-3	0.1	0.5	5	5	5	1	11		4664	6186	6345		YGR044C	YOR372C	YLR065C		RME1	NDD1	YLR065C
3.7763	1	1	0	-0.7	0.1	5	5	3	0	12		1558	57	5438		YJR060W	YEL009C	YBR250W		CBF1	GCN4	YBR250W
4.4974	1	1	0	-0.7	0.1	4	4	4	0	12		1558	57	5020		YJR060W	YEL009C	YBR249C		CBF1	GCN4	ARO4
4.9499	1	5	4	-0.3	0.3	5	5	5	1	13		1558	5543	5353		YJR060W	YML027W	YNL095C		CBF1	YOX1	YNL095C
3.9658	1	5	4	-0.3	0.3	5	5	4	1	13		1558	5543	5756		YJR060W	YML027W	YNL094W		CBF1	YOX1	APP1
3.7621	4	1	-3	0.9	0.7	4	5	4	1	14		1558	334	6370		YJR060W	YMR016C	YNL282W		CBF1	SOK2	POP3
4.9782	4	1	-3	0.9	0.7	4	4	4	1	14		1558	334	5965		YJR060W	YMR016C	YNL283C		CBF1	SOK2	WSC2
4.9391	4	1	-3	-0.5	0.9	5	5	5	1	15		1196	6204	4186		YNL199C	YCR018C	YLL032C		GCR2	SRD1	YLL032C
4.4486	4	1	-3	-0.5	0.9	5	5	5	1	15		1196	6204	1928		YNL199C	YCR018C	YDL192W		GCR2	SRD1	ARF1
4.9304	3	1	-2	0.1	0	5	5	5	1	16		1196	3801	2398		YNL199C	YBR240C	YJL203W		GCR2	THI2	PRP21
3.0567	3	1	-2	0.1	0	3	4	3	1	16		1196	3801	1984		YNL199C	YBR240C	YJL204C		GCR2	THI2	RCY1
4.9375	1	5	4	0.9	0.5	5	5	5	1	17		4171	5339	1127		YPR065W	YLR256W	YHR007C		ROX1	HAP1	ERG11
3.9908	1	5	4	0.9	0.5	4	5	4	1	17		4171	5339	3492		YPR065W	YLR256W	YML075C		ROX1	HAP1	HMG1
2.7796	1	5	4	0.9	0.5	1	4	1	0	17		4171	5339	4426		YPR065W	YLR256W	YDR044W		ROX1	HAP1	HEM13
4.9604	4	1	-3	1	0.9	5	5	5	1	18		4895	5543	2962		YJR127C	YML027W	YDR515W		RSF2	YOX1	SLF1
4.0622	4	1	-3	1	0.9	5	5	4	1	18		4895	5543	2552		YJR127C	YML027W	YDR514C		RSF2	YOX1	YDR514C
3.3935	2	1	-1	-0.9	0.4	2	2	2	0	19		3843	1435	2428		YGL013C	YDR146C	YML111W		PDR1	SWI5	BUL2
4.9446	2	1	-1	-0.9	0.4	5	5	5	1	19		3843	1435	5735		YGL013C	YDR146C	YLR207W		PDR1	SWI5	HRD3
3.7202	1	3	2	-0.7	0.1	4	4	2	1	20		3843	1889	1094		YGL013C	YBL005W	YDR406W		PDR1	PDR3	PDR15
4.7033	1	3	2	-0.7	0.1	5	5	3	1	20		3843	1889	863		YGL013C	YBL005W	YDR072C		PDR1	PDR3	IPT1
4.0278	1	3	2	-0.7	0.1	5	5	4	0	20		3843	1889	3650		YGL013C	YBL005W	YGR281W		PDR1	PDR3	YOR1
4.5611	1	2	1	0.8	-0.1	5	5	5	0	21		4862	484	2617		YGL209W	YGL035C	YLR042C		MIG2	MIG1	YLR042C
3.3327	1	2	1	0.8	-0.1	5	5	5	0	21		4862	484	4404		YGL209W	YGL035C	YBR050C		MIG2	MIG1	REG2
4.9922	1	2	1	0.8	-0.1	5	5	5	0	21		4862	484	610		YGL209W	YGL035C	YFL054C		MIG2	MIG1	YFL054C
3.4787	1	2	1	0.8	-0.1	4	4	4	0	21		4862	484	6526		YGL209W	YGL035C	YHR043C		MIG2	MIG1	DOG2
4.6075	2	1	-1	0.3	0.1	5	5	5	1	22		3219	3463	1158		YIL131C	YKL112W	YKR059W		FKH1	ABF1	TIF1
4.9602	2	1	-1	0.3	0.1	5	5	5	1	22		3219	3463	5394		YIL131C	YKL112W	YMR079W		FKH1	ABF1	SEC14
4.6118	2	1	-1	0.3	0.1	5	5	5	1	22		3219	3463	1592		YIL131C	YKL112W	YMR078C		FKH1	ABF1	CTF18
4.229	1	1	0	-0.5	0.9	5	5	5	1	23		3219	2419	5224		YIL131C	YLR183C	YBL081W		FKH1	TOS4	YBL081W
4.9338	1	1	0	-0.5	0.9	5	5	5	1	23		3219	2419	5634		YIL131C	YLR183C	YBL082C		FKH1	TOS4	ALG3
4.1479	2	1	-1	-1	0.6	4	4	4	1	24		3219	2001	6239		YIL131C	YLR176C	YBR109C		FKH1	RFX1	CMD1
4.2929	2	1	-1	-1	0.6	5	5	5	1	24		3219	2001	5828		YIL131C	YLR176C	YBR110W		FKH1	RFX1	ALG1
4.4106	5	1	-4	0.5	0.4	5	5	5	1	25		238	3283	1021		YDL170W	YNL216W	YEL023C		UGA3	RAP1	YEL023C
4.9306	5	1	-4	0.5	0.4	5	5	5	1	25		238	3283	1443		YDL170W	YNL216W	YEL022W		UGA3	RAP1	GEA2
4.5196	4	1	-3	0.5	0.1	5	5	5	1	26		1297	5368	5537		YDR123C	YOL108C	YLR153C		INO2	INO4	ACS2
4.996	4	1	-3	0.5	0.1	5	5	5	1	26		1297	5368	5490		YDR123C	YOL108C	YGL077C		INO2	INO4	HNM1
4.0614	4	1	-3	0.5	0.1	5	5	5	1	26		1297	5368	4034		YDR123C	YOL108C	YER043C		INO2	INO4	SAH1
3.7003	4	1	-3	0.5	0.1	4	4	4	1	26		1297	5368	2216		YDR123C	YOL108C	YLR133W		INO2	INO4	CKI1
3.0224	4	1	-3	0.5	0.1	5	5	4	1	26		1297	5368	6006		YDR123C	YOL108C	YDR497C		INO2	INO4	ITR1
4.9533	1	1	0	0.4	0.9	5	5	5	1	27		4816	3699	3021		YBR049C	YMR043W	YKL058W		REB1	MCM1	TOA2
4.9087	1	1	0	0.4	0.9	5	5	5	1	27		4816	3699	4291		YBR049C	YMR043W	YKL059C		REB1	MCM1	MPE1
3.8729	3	1	-2	0.4	-0.7	4	5	4	0	28		4816	334	5579		YBR049C	YMR016C	YOR187W		REB1	SOK2	TUF1
4.912	3	1	-2	0.4	-0.7	4	5	4	0	28		4816	334	3697		YBR049C	YMR016C	YMR039C		REB1	SOK2	SUB1
4.9432	3	1	-2	0.4	-0.7	4	5	4	0	28		4816	334	4115		YBR049C	YMR016C	YMR040W		REB1	SOK2	YMR040W
4.7312	1	3	2	-0.3	0.2	5	5	5	1	29		4816	1952	3936		YBR049C	YGL096W	YOL004W		REB1	TOS8	SIN3
4.2707	1	3	2	-0.3	0.2	4	4	3	1	29		4816	1952	3517		YBR049C	YGL096W	YOL005C		REB1	TOS8	RPB11
4.8134	4	1	-3	-0.5	0.8	5	5	5	0	30		4816	3575	2432		YBR049C	YBL021C	YML119W		REB1	HAP3	YML119W
4.09	4	1	-3	-0.5	0.8	4	5	4	0	30		4816	3575	3692		YBR049C	YBL021C	YML120C		REB1	HAP3	NDI1
4.5019	1	4	3	-0.3	0.8	5	5	5	1	31		4816	1299	3369		YBR049C	YDR451C	YBR237W		REB1	YHP1	PRP5
2.6676	1	4	3	-0.3	0.8	5	5	4	0	31		4816	1299	2372		YBR049C	YDR451C	YGL151W		REB1	YHP1	NUT1
4.2712	1	4	3	-0.3	0.8	4	5	4	1	31		4816	1299	3799		YBR049C	YDR451C	YBR236C		REB1	YHP1	ABD1
4.9344	1	3	2	-0.7	0.4	5	5	5	1	32		4816	6291	6125		YBR049C	YFR034C	YJR098C		REB1	PHO4	YJR098C
3.9085	1	3	2	-0.7	0.4	4	5	4	1	32		4816	6291	6544		YBR049C	YFR034C	YJR099W		REB1	PHO4	YUH1
3.0924	1	3	2	-0.5	0.9	4	5	4	0	33		4816	2419	714		YBR049C	YLR183C	YIL022W		REB1	TOS4	TIM44
3.4644	1	3	2	-0.5	0.9	4	5	2	0	33		4816	2419	472		YBR049C	YLR183C	YEL012W		REB1	TOS4	UBC8
4.477	1	3	2	-0.5	0.9	5	5	5	1	33		4816	2419	286		YBR049C	YLR183C	YIL023C		REB1	TOS4	YIL023C
4.9351	1	3	2	-0.5	0.9	5	5	5	1	33		4816	2419	4560		YBR049C	YLR183C	YPR067W		REB1	TOS4	ISA2
3.9896	1	3	2	-0.5	0.9	4	4	3	1	33		4816	2419	3829		YBR049C	YLR183C	YDR257C		REB1	TOS4	SET7
4.9816	1	1	0	0	0.9	5	5	5	1	34		4816	2110	2028		YBR049C	YBR182C	YNL113W		REB1	SMP1	RPC19
2.888	1	1	0	0	0.9	4	5	4	1	34		4816	2110	2029		YBR049C	YBR182C	YNL115C		REB1	SMP1	YNL115C
4.3711	1	2	1	-0.2	1	5	5	5	0	35		4816	5543	1620		YBR049C	YML027W	YOR335C		REB1	YOX1	ALA1
4.1276	1	2	1	-0.2	1	5	5	5	0	35		4816	5543	1210		YBR049C	YML027W	YOR336W		REB1	YOX1	KRE5
4.2672	1	2	1	-0.2	1	4	5	4	0	35		4816	5543	6498		YBR049C	YML027W	YER156C		REB1	YOX1	YER156C
4.9855	1	2	1	-0.2	1	5	5	5	0	35		4816	5543	6086		YBR049C	YML027W	YER157W		REB1	YOX1	COG3
3.2131	3	1	-2	-0.7	0.1	3	4	3	1	36		4816	1160	3044		YBR049C	YKR099W	YMR188C		REB1	BAS1	MRPS17
4.99	3	1	-2	-0.7	0.1	5	5	5	1	36		4816	1160	1655		YBR049C	YKR099W	YMR189W		REB1	BAS1	GCV2
2.836	3	1	-2	-0.6	0.4	5	5	5	0	37		4816	6186	169		YBR049C	YOR372C	YPL180W		REB1	NDD1	TCO89
3.4972	3	1	-2	-0.6	0.4	4	4	4	0	37		4816	6186	6106		YBR049C	YOR372C	YHR040W		REB1	NDD1	BCD1
4.8924	3	1	-2	-0.6	0.4	5	5	5	0	37		4816	6186	565		YBR049C	YOR372C	YNR011C		REB1	NDD1	PRP2
4.9507	3	1	-2	-0.6	0.4	5	5	5	0	37		4816	6186	148		YBR049C	YOR372C	YNR012W		REB1	NDD1	URK1
4.9671	3	1	-2	-1	0.1	5	5	5	0	38		3393	3699	1976		YDL106C	YMR043W	YIL077C		PHO2	MCM1	YIL077C
4.2245	3	1	-2	-1	0.1	4	5	4	1	38		3393	3699	722		YDL106C	YMR043W	YIL076W		PHO2	MCM1	SEC28
4.9911	1	2	1	0.9	0.2	5	5	5	1	39		3393	345	3815		YDL106C	YNL103W	YDL059C		PHO2	MET4	RAD59
4.1499	1	2	1	0.9	0.2	4	5	4	1	39		3393	345	1645		YDL106C	YNL103W	YDL058W		PHO2	MET4	USO1
4.9375	4	1	-3	0.7	0.8	5	5	5	1	40		3393	5935	2148		YDL106C	YLR014C	YEL021W		PHO2	PPR1	URA3
4.9502	4	1	-3	0.7	0.8	5	5	5	1	40		3393	5935	5321		YDL106C	YLR014C	YKL216W		PHO2	PPR1	URA1
4.1587	4	1	-3	-0.9	0.4	5	5	5	0	41		3393	6291	3501		YDL106C	YFR034C	YNL029C		PHO2	PHO4	KTR5
4.4766	4	1	-3	-0.9	0.4	5	5	5	0	41		3393	6291	1820		YDL106C	YFR034C	YNL027W		PHO2	PHO4	CRZ1
4.0534	4	1	-3	-0.9	0.4	5	5	5	1	41		3393	6291	5127		YDL106C	YFR034C	YLR152C		PHO2	PHO4	YLR152C
3.8976	1	4	3	-0.1	0.9	5	5	5	1	42		3393	1160	1861		YDL106C	YKR099W	YMR120C		PHO2	BAS1	ADE17
4.9422	1	4	3	-0.1	0.9	5	5	5	1	42		3393	1160	1095		YDL106C	YKR099W	YDR408C		PHO2	BAS1	ADE8
4.9304	1	4	3	-0.1	0.9	5	5	5	1	42		3393	1160	1117		YDL106C	YKR099W	YGL234W		PHO2	BAS1	ADE5,7
3.9368	1	4	3	-0.1	0.9	5	5	4	1	42		3393	1160	186		YDL106C	YKR099W	YGR061C		PHO2	BAS1	ADE6
4.1891	1	2	1	-0.9	0.2	4	4	3	1	43		4834	1435	5934		YDR043C	YDR146C	YLR012C		NRG1	SWI5	YLR012C
4.931	1	2	1	-0.9	0.2	5	5	5	1	43		4834	1435	6337		YDR043C	YDR146C	YLR013W		NRG1	SWI5	GAT3
4.9407	4	1	-3	0.3	0.5	5	5	5	1	44		4834	1299	3648		YDR043C	YDR451C	YGR277C		NRG1	YHP1	YGR277C
3.9724	4	1	-3	0.3	0.5	4	4	4	1	44		4834	1299	4063		YDR043C	YDR451C	YGR278W		NRG1	YHP1	CWC22
3.726	1	5	4	-0.5	1	4	5	4	1	45		4834	1763	4146		YDR043C	YHR206W	YOR273C		NRG1	SKN7	TPO4
4.9571	1	5	4	-0.5	1	5	5	5	1	45		4834	1763	5372		YDR043C	YHR206W	YOR274W		NRG1	SKN7	MOD5
4.9304	4	1	-3	0.7	0.2	5	5	5	1	46		762	2419	4853		YMR021C	YLR183C	YER146W		MAC1	TOS4	LSM5
3.4926	4	1	-3	0.7	0.2	4	4	3	1	46		762	2419	2892		YMR021C	YLR183C	YPR111W		MAC1	TOS4	DBF20
4.9425	1	1	0	-0.9	0.4	5	5	5	1	47		1763	1098	3495		YHR206W	YER111C	YMR306W		SKN7	SWI4	FKS3
3.8979	1	1	0	-0.9	0.4	5	5	4	1	47		1763	1098	6131		YHR206W	YER111C	YJR148W		SKN7	SWI4	BAT2
3.6764	1	1	0	-0.9	0.4	4	4	4	1	47		1763	1098	2236		YHR206W	YER111C	YMR305C		SKN7	SWI4	SCW10
4.028	1	1	0	-0.9	0.4	5	5	3	1	47		1763	1098	2063		YHR206W	YER111C	YPR009W		SKN7	SWI4	SUT2
4.7018	5	1	-4	-0.8	0.2	5	5	2	1	48		1763	5488	278		YHR206W	YGL073W	YGR211W		SKN7	HSF1	ZPR1
4.9324	5	1	-4	-0.8	0.2	5	5	4	1	48		1763	5488	704		YHR206W	YGL073W	YGR210C		SKN7	HSF1	YGR210C
4.9508	1	5	4	0.7	-0.8	5	5	5	1	49		1763	2215	1803		YHR206W	YLR131C	YML007W		SKN7	ACE2	YAP1
3.2624	1	5	4	0.7	-0.8	4	4	3	1	49		1763	2215	2224		YHR206W	YLR131C	YML008C		SKN7	ACE2	ERG6
4.9336	1	5	4	0.2	0.3	5	5	5	1	50		1763	1299	3875		YHR206W	YDR451C	YJL115W		SKN7	YHP1	ASF1
4.1822	1	5	4	0.2	0.3	5	5	5	1	50		1763	1299	3452		YHR206W	YDR451C	YJL116C		SKN7	YHP1	NCA3
2.5954	1	3	2	-0.8	0.3	4	4	4	1	51		4889	5543	1753		YIR018W	YML027W	YGR175C		YAP5	YOX1	ERG1
4.876	1	3	2	-0.8	0.3	4	4	4	1	51		4889	5543	4446		YIR018W	YML027W	YER183C		YAP5	YOX1	FAU1
4.9321	1	3	2	-0.8	0.3	4	4	4	1	51		4889	5543	5297		YIR018W	YML027W	YGR295C		YAP5	YOX1	COS6
4.4706	3	1	-2	-1	0.3	4	4	3	1	52		4889	2419	914		YIR018W	YLR183C	YHR103W		YAP5	TOS4	SBE22
3.5868	3	1	-2	-1	0.3	4	4	3	1	52		4889	2419	4252		YIR018W	YLR183C	YFR022W		YAP5	TOS4	ROG3
4.9603	3	1	-2	-1	0.3	5	5	5	1	52		4889	2419	3512		YIR018W	YLR183C	YNR036C		YAP5	TOS4	YNR036C
4.9747	3	1	-2	-1	0.3	5	5	5	1	52		4889	2419	3031		YIR018W	YLR183C	YLR039C		YAP5	TOS4	RIC1
4.5227	3	1	-2	-1	0.3	5	5	4	1	52		4889	2419	5322		YIR018W	YLR183C	YKL218C		YAP5	TOS4	SRY1
4.8864	3	1	-2	-0.7	0.9	4	5	4	0	53		4889	1384	3929		YIR018W	YMR182C	YNR029C		YAP5	RGM1	YNR029C
4.9043	3	1	-2	-0.7	0.9	4	5	4	0	53		4889	1384	3509		YIR018W	YMR182C	YNR030W		YAP5	RGM1	ALG12
4.7362	1	1	0	1	0.1	5	5	5	1	54		4889	1820	2753		YIR018W	YNL027W	YDR370C		YAP5	CRZ1	YDR370C
4.9675	1	1	0	1	0.1	5	5	5	1	54		4889	1820	3176		YIR018W	YNL027W	YDR371W		YAP5	CRZ1	CTS2
4.3062	1	1	0	1	0.1	4	4	4	1	54		4889	1820	4090		YIR018W	YNL027W	YKL211C		YAP5	CRZ1	TRP3
3.7285	1	2	1	1	-0.3	4	5	2	0	55		4889	1214	422		YIR018W	YOR344C	YAL060W		YAP5	TYE7	BDH1
4.0537	1	2	1	1	-0.3	4	4	4	1	55		4889	1214	4050		YIR018W	YOR344C	YGL153W		YAP5	TYE7	PEX14
4.9602	1	2	1	1	-0.3	5	5	5	1	55		4889	1214	3636		YIR018W	YOR344C	YGL154C		YAP5	TYE7	LYS5
4.9385	4	1	-3	-0.5	0.9	5	5	5	1	56		4889	6337	5041		YIR018W	YLR013W	YDL114W		YAP5	GAT3	YDL114W
3.7749	4	1	-3	-0.5	0.9	5	5	4	1	56		4889	6337	5459		YIR018W	YLR013W	YDL115C		YAP5	GAT3	IWR1
3.6979	1	1	0	0.7	0.1	4	4	3	1	57		4889	1952	4511		YIR018W	YGL096W	YLR290C		YAP5	TOS8	YLR290C
4.9323	1	1	0	0.7	0.1	5	5	5	1	57		4889	1952	6368		YIR018W	YGL096W	YMR277W		YAP5	TOS8	FCP1
3.8047	1	4	3	-0.7	0.2	4	5	4	1	58		4889	3183	5824		YIR018W	YDR423C	YBR102C		YAP5	CAD1	EXO84
3.0209	1	4	3	-0.7	0.2	4	4	4	0	58		4889	3183	6236		YIR018W	YDR423C	YBR103W		YAP5	CAD1	SIF2
4.1834	1	4	3	-0.7	0.2	4	5	4	1	58		4889	3183	2201		YIR018W	YDR423C	YKL101W		YAP5	CAD1	HSL1
4.938	1	5	4	-0.1	1	5	5	5	1	59		4889	1304	3183		YIR018W	YDR501W	YDR423C		YAP5	PLM2	CAD1
4.9394	1	5	4	-0.1	1	5	5	5	1	59		4889	1304	1516		YIR018W	YDR501W	YER162C		YAP5	PLM2	RAD4
3.9673	1	5	4	-0.1	1	4	4	4	1	59		4889	1304	6192		YIR018W	YDR501W	YPL030W		YAP5	PLM2	YPL030W
4.9875	1	5	4	-0.9	0.3	5	5	5	1	60		4889	3463	3061		YIR018W	YKL112W	YNL306W		YAP5	ABF1	MRPS18
4.4108	1	5	4	-0.9	0.3	5	5	5	1	60		4889	3463	2646		YIR018W	YKL112W	YNL307C		YAP5	ABF1	MCK1
4.9407	1	3	2	1	-0.3	5	5	5	1	61		4889	1435	2796		YIR018W	YDR146C	YIL128W		YAP5	SWI5	MET18
3.6497	1	3	2	1	-0.3	5	5	5	1	61		4889	1435	819		YIR018W	YDR146C	YIL129C		YAP5	SWI5	TAO3
4.8044	1	1	0	0.1	0	5	5	5	1	62		1304	5543	5678		YDR501W	YML027W	YER100W		PLM2	YOX1	UBC6
2.4028	1	1	0	0.1	0	5	5	5	0	62		1304	5543	5695		YDR501W	YML027W	YGR248W		PLM2	YOX1	SOL4
4.7236	1	1	0	0.1	0	5	5	5	1	62		1304	5543	5662		YDR501W	YML027W	YDL211C		PLM2	YOX1	YDL211C
3.3247	1	1	0	0.1	0	4	5	3	0	62		1304	5543	612		YDR501W	YML027W	YGR070W		PLM2	YOX1	ROM1
4.6687	1	1	0	0.1	0	5	5	4	1	62		1304	5543	5271		YDR501W	YML027W	YER099C		PLM2	YOX1	PRS2
4.0404	1	1	0	0.1	0	5	5	5	1	62		1304	5543	4005		YDR501W	YML027W	YBR286W		PLM2	YOX1	APE3
4.8468	4	1	-3	0.8	0	5	5	5	1	63		1304	2419	2129		YDR501W	YLR183C	YDL089W		PLM2	TOS4	YDL089W
3.9796	4	1	-3	0.8	0	4	5	4	0	63		1304	2419	498		YDR501W	YLR183C	YHR147C		PLM2	TOS4	MRPL6
4.5551	4	1	-3	0.8	0	5	5	5	1	63		1304	2419	1708		YDR501W	YLR183C	YDL090C		PLM2	TOS4	RAM1
4.8964	4	1	-3	0.8	0	5	5	5	1	63		1304	2419	5424		YDR501W	YLR183C	YAL039C		PLM2	TOS4	CYC3
3.9749	4	1	-3	0.8	0	4	5	3	0	63		1304	2419	86		YDR501W	YLR183C	YHR148W		PLM2	TOS4	IMP3
3.5573	4	1	-3	0.8	0	4	5	3	0	63		1304	2419	214		YDR501W	YLR183C	YBR261C		PLM2	TOS4	YBR261C
3.5335	4	1	-3	0.8	0	5	5	5	1	63		1304	2419	6511		YDR501W	YLR183C	YGL263W		PLM2	TOS4	COS12
3.7578	1	3	2	-0.7	0.1	3	4	3	1	64		1304	1160	5008		YDR501W	YKR099W	YAL044C		PLM2	BAS1	GCV3
4.95	1	3	2	-0.7	0.1	4	5	4	1	64		1304	1160	1111		YDR501W	YKR099W	YGL186C		PLM2	BAS1	TPN1
4.5974	1	4	3	1	0.1	5	5	5	1	65		1304	6186	2057		YDR501W	YOR372C	YPL244C		PLM2	NDD1	HUT1
4.5029	1	4	3	1	0.1	5	5	5	1	65		1304	6186	5126		YDR501W	YOR372C	YLR114C		PLM2	NDD1	YLR114C
3.8222	1	4	3	1	0.1	5	5	5	1	65		1304	6186	5536		YDR501W	YOR372C	YLR115W		PLM2	NDD1	CFT2
4.5417	1	4	3	1	0.1	5	5	5	1	65		1304	6186	2472		YDR501W	YOR372C	YPL243W		PLM2	NDD1	SRP68
4.9832	1	5	4	0.8	-0.1	5	5	5	1	66		1304	1952	1558		YDR501W	YGL096W	YJR060W		PLM2	TOS8	CBF1
3.7696	1	5	4	0.8	-0.1	4	5	4	1	66		1304	1952	6602		YDR501W	YGL096W	YOL161C		PLM2	TOS8	YOL161C
4.9652	1	1	0	0.6	0.1	5	5	5	1	67		1304	1299	2987		YDR501W	YDR451C	YHR059W		PLM2	YHP1	FYV4
4.9484	1	1	0	0.6	0.1	4	4	4	1	67		1304	1299	5637		YDR501W	YDR451C	YBR294W		PLM2	YHP1	SUL1
4.7186	1	1	0	0.6	0.1	4	4	4	1	67		1304	1299	3162		YDR501W	YDR451C	YDL231C		PLM2	YHP1	BRE4
4.6394	1	1	0	0.6	0.1	4	4	4	1	67		1304	1299	3930		YDR501W	YDR451C	YNR031C		PLM2	YHP1	SSK2
4.7773	1	1	0	0.6	0.1	5	5	4	1	67		1304	1299	3510		YDR501W	YDR451C	YNR032W		PLM2	YHP1	PPG1
4.4292	1	1	0	0.6	0.1	4	4	4	1	67		1304	1299	2575		YDR501W	YDR451C	YHR058C		PLM2	YHP1	MED6
4.4208	4	1	-3	0.1	0	4	4	4	1	68		1304	1277	2891		YDR501W	YCR065W	YPR109W		PLM2	HCM1	YPR109W
3.9826	4	1	-3	0.1	0	5	5	5	1	68		1304	1277	775		YDR501W	YCR065W	YNL112W		PLM2	HCM1	DBP2
3.6762	4	1	-3	0.1	0	5	5	5	1	68		1304	1277	1222		YDR501W	YCR065W	YPR045C		PLM2	HCM1	YPR045C
3.9242	4	1	-3	0.1	0	4	4	4	1	68		1304	1277	3820		YDR501W	YCR065W	YDL107W		PLM2	HCM1	MSS2
4.5359	4	1	-3	0.1	0	4	4	4	1	68		1304	1277	1631		YDR501W	YCR065W	YPR046W		PLM2	HCM1	MCM16
3.4317	4	1	-3	0.1	0	4	5	3	0	68		1304	1277	64		YDR501W	YCR065W	YEL058W		PLM2	HCM1	PCM1
3.9387	1	3	2	0.5	0.1	4	5	4	1	69		1304	3463	5107		YDR501W	YKL112W	YJL174W		PLM2	ABF1	KRE9
4.9307	1	3	2	0.5	0.1	5	5	5	1	69		1304	3463	4028		YDR501W	YKL112W	YDR283C		PLM2	ABF1	GCN2
3.7559	1	3	2	0.5	0.1	4	5	4	1	69		1304	3463	5197		YDR501W	YKL112W	YGL195W		PLM2	ABF1	GCN1
3.975	1	3	2	0.5	0.1	3	5	3	1	69		1304	3463	6624		YDR501W	YKL112W	YPR128C		PLM2	ABF1	ANT1
3.9484	1	3	2	0.5	0.1	5	5	5	1	69		1304	3463	3221		YDR501W	YKL112W	YIL135C		PLM2	ABF1	VHS2
4.261	1	3	2	0.5	0.1	3	4	3	1	69		1304	3463	6201		YDR501W	YKL112W	YPR129W		PLM2	ABF1	SCD6
4.9458	1	1	0	1	-0.1	5	5	5	1	70		1304	4546	2492		YDR501W	YOR028C	YJL030W		PLM2	CIN5	MAD2
3.523	1	1	0	1	-0.1	4	4	3	1	70		1304	4546	5912		YDR501W	YOR028C	YJL031C		PLM2	CIN5	BET4
2.7935	1	4	3	1	0.1	4	4	3	1	71		1304	3182	4430		YDR501W	YDR421W	YDR378C		PLM2	ARO80	LSM6
4.7106	1	4	3	1	0.1	5	5	5	1	71		1304	3182	4839		YDR501W	YDR421W	YDR379W		PLM2	ARO80	RGA2
4.9362	4	1	-3	0.8	0.1	5	5	5	1	72		1304	6582	5314		YDR501W	YMR164C	YJR041C		PLM2	MSS11	URB2
4.9272	4	1	-3	0.8	0.1	5	5	5	1	72		1304	6582	399		YDR501W	YMR164C	YJR042W		PLM2	MSS11	NUP85
4.6878	1	1	0	0.1	0	5	5	5	1	73		1304	57	3626		YDR501W	YEL009C	YER089C		PLM2	GCN4	PTC2
3.8227	1	1	0	0.1	0	4	5	4	1	73		1304	57	4041		YDR501W	YEL009C	YER090W		PLM2	GCN4	TRP2
4.6354	1	2	1	0.9	-0.1	5	5	5	0	74		1304	3183	519		YDR501W	YDR423C	YKL086W		PLM2	CAD1	SRX1
4.6632	1	2	1	0.9	-0.1	5	5	5	0	74		1304	3183	104		YDR501W	YDR423C	YKL087C		PLM2	CAD1	CYT2
3.9789	3	1	-2	-0.4	0.9	5	5	5	1	75		4095	1944	2872		YKR034W	YER040W	YOR348C		DAL80	GLN3	PUT4
3.8035	3	1	-2	-0.4	0.9	3	3	3	1	75		4095	1944	6539		YKR034W	YER040W	YIR032C		DAL80	GLN3	DAL3
4.9349	1	3	2	1	0.3	5	5	5	1	76		3314	2419	2440		YPR104C	YLR183C	YNL068C		FHL1	TOS4	FKH2
4.6139	1	3	2	1	0.3	4	4	4	1	76		3314	2419	2023		YPR104C	YLR183C	YNL067W		FHL1	TOS4	RPL9B
4.1377	5	1	-4	-0.9	0.8	4	4	4	1	77		3314	3283	6080		YPR104C	YNL216W	YDR448W		FHL1	RAP1	ADA2
3.5594	5	1	-4	-0.9	0.8	4	5	3	0	77		3314	3283	1925		YPR104C	YNL216W	YDL184C		FHL1	RAP1	RPL41A
4.3655	5	1	-4	-0.9	0.8	4	4	4	1	77		3314	3283	1743		YPR104C	YNL216W	YGR117C		FHL1	RAP1	YGR117C
3.421	5	1	-4	-0.9	0.8	4	4	4	1	77		3314	3283	660		YPR104C	YNL216W	YDL133W		FHL1	RAP1	YDL133W
4.3945	5	1	-4	-0.9	0.8	5	5	5	1	77		3314	3283	3275		YPR104C	YNL216W	YNL162W		FHL1	RAP1	RPL42A
3.8973	5	1	-4	-0.9	0.8	4	5	4	1	77		3314	3283	1200		YPR104C	YNL216W	YOL120C		FHL1	RAP1	RPL18A
4.5465	5	1	-4	-0.9	0.8	5	5	5	1	77		3314	3283	1613		YPR104C	YNL216W	YOL127W		FHL1	RAP1	RPL25
4.403	5	1	-4	-0.9	0.8	4	4	4	1	77		3314	3283	3734		YPR104C	YNL216W	YOR312C		FHL1	RAP1	RPL20B
3.1639	5	1	-4	-0.9	0.8	5	5	5	1	77		3314	3283	2341		YPR104C	YNL216W	YDL191W		FHL1	RAP1	RPL35A
4.1628	5	1	-4	-0.9	0.8	5	5	5	1	77		3314	3283	2850		YPR104C	YNL216W	YNL163C		FHL1	RAP1	RIA1
3.7659	5	1	-4	-0.9	0.8	5	5	5	1	77		3314	3283	1652		YPR104C	YNL216W	YML024W		FHL1	RAP1	RPS17A
4.5433	5	1	-4	-0.9	0.8	5	5	5	1	77		3314	3283	2860		YPR104C	YNL216W	YOL128C		FHL1	RAP1	YGK3
3.1284	5	1	-4	-0.9	0.8	5	5	5	1	77		3314	3283	4303		YPR104C	YNL216W	YLR048W		FHL1	RAP1	RPS0B
2.7925	5	1	-4	-0.9	0.8	4	5	2	0	77		3314	3283	2903		YPR104C	YNL216W	YML025C		FHL1	RAP1	YML6
2.4959	5	1	-4	-0.9	0.8	4	5	2	1	77		3314	3283	3260		YPR104C	YNL216W	YLR325C		FHL1	RAP1	RPL38
3.5702	5	1	-4	-0.9	0.8	4	4	4	1	77		3314	3283	6353		YPR104C	YNL216W	YLR441C		FHL1	RAP1	RPS1A
4.9314	5	1	-4	-0.9	0.8	5	5	5	1	77		3314	3283	5950		YPR104C	YNL216W	YLR448W		FHL1	RAP1	RPL6B
3.4786	5	1	-4	-0.9	0.8	5	5	5	1	77		3314	3283	2164		YPR104C	YNL216W	YGR118W		FHL1	RAP1	RPS23A
4.3796	5	1	-4	-0.9	0.8	5	5	5	1	77		3314	3283	1408		YPR104C	YNL216W	YOR095C		FHL1	RAP1	RKI1
3.1096	5	1	-4	-0.9	0.8	5	5	5	1	77		3314	3283	3328		YPR104C	YNL216W	YML026C		FHL1	RAP1	RPS18B
3.7275	5	1	-4	-0.9	0.8	5	5	5	1	77		3314	3283	4918		YPR104C	YNL216W	YLR333C		FHL1	RAP1	RPS25B
4.1077	5	1	-4	-0.9	0.8	5	5	5	1	77		3314	3283	3197		YPR104C	YNL216W	YGL189C		FHL1	RAP1	RPS26A
4.9005	5	1	-4	-0.9	0.8	5	5	5	1	77		3314	3283	2836		YPR104C	YNL216W	YLR326W		FHL1	RAP1	YLR326W
3.9758	5	1	-4	-0.9	0.8	4	4	4	1	77		3314	3283	6393		YPR104C	YNL216W	YPL079W		FHL1	RAP1	RPL21B
2.8898	5	1	-4	-0.9	0.8	4	5	2	0	77		3314	3283	367		YPR104C	YNL216W	YOR292C		FHL1	RAP1	YOR292C
4.9441	5	1	-4	-0.9	0.8	5	5	5	1	77		3314	3283	1919		YPR104C	YNL216W	YDL136W		FHL1	RAP1	RPL35B
4.0891	5	1	-4	-0.9	0.8	4	4	4	1	77		3314	3283	1681		YPR104C	YNL216W	YBR181C		FHL1	RAP1	RPS6B
3.6798	5	1	-4	-0.9	0.8	4	4	4	1	77		3314	3283	986		YPR104C	YNL216W	YOR096W		FHL1	RAP1	RPS7A
3.8463	5	1	-4	-0.9	0.8	5	5	4	1	77		3314	3283	4255		YPR104C	YNL216W	YGR033C		FHL1	RAP1	TIM21
4.1727	5	1	-4	-0.9	0.8	5	5	5	1	77		3314	3283	5520		YPR104C	YNL216W	YJL177W		FHL1	RAP1	RPL17B
4.5474	5	1	-4	-0.9	0.8	5	5	4	1	77		3314	3283	5109		YPR104C	YNL216W	YJL178C		FHL1	RAP1	ATG27
4.9368	5	1	-4	-0.9	0.8	5	5	5	1	77		3314	3283	5072		YPR104C	YNL216W	YGL030W		FHL1	RAP1	RPL30
4.7105	5	1	-4	-0.9	0.8	5	5	5	1	77		3314	3283	5487		YPR104C	YNL216W	YGL031C		FHL1	RAP1	RPL24A
4.3317	5	1	-4	-0.9	0.8	4	4	4	1	77		3314	3283	795		YPR104C	YNL216W	YOR293W		FHL1	RAP1	RPS10A
4.3221	5	1	-4	-0.9	0.8	4	4	4	1	77		3314	3283	3051		YPR104C	YNL216W	YMR242C		FHL1	RAP1	RPL20A
4.2924	5	1	-4	-0.9	0.8	5	5	5	1	77		3314	3283	4659		YPR104C	YNL216W	YGR034W		FHL1	RAP1	RPL26B
4.5708	5	1	-4	-0.9	0.8	5	5	5	1	77		3314	3283	2794		YPR104C	YNL216W	YHR021C		FHL1	RAP1	RPS27B
4.2989	5	1	-4	-0.9	0.8	5	5	5	1	77		3314	3283	4715		YPR104C	YNL216W	YLR387C		FHL1	RAP1	REH1
3.6573	5	1	-4	-0.9	0.8	4	4	4	1	77		3314	3283	1502		YPR104C	YNL216W	YDR025W		FHL1	RAP1	RPS11A
2.1759	5	1	-4	-0.9	0.8	2	2	1	0	77		3314	3283	6492		YPR104C	YNL216W	YDR447C		FHL1	RAP1	RPS17B
3.7635	5	1	-4	-0.9	0.8	4	5	4	1	77		3314	3283	3013		YPR104C	YNL216W	YKL006W		FHL1	RAP1	RPL14A
4.7251	5	1	-4	-0.9	0.8	5	5	5	1	77		3314	3283	3751		YPR104C	YNL216W	YML073C		FHL1	RAP1	RPL6A
2.9659	5	1	-4	-0.9	0.8	4	4	2	1	77		3314	3283	304		YPR104C	YNL216W	YKL180W		FHL1	RAP1	RPL17A
4.94	5	1	-4	-0.9	0.8	5	5	5	1	77		3314	3283	5757		YPR104C	YNL216W	YNL096C		FHL1	RAP1	RPS7B
4.9334	5	1	-4	-0.9	0.8	5	5	5	1	77		3314	3283	6147		YPR104C	YNL216W	YLR344W		FHL1	RAP1	RPL26A
3.6736	5	1	-4	-0.9	0.8	4	4	4	1	77		3314	3283	3364		YPR104C	YNL216W	YBR191W		FHL1	RAP1	RPL21A
2.4735	5	1	-4	-0.9	0.8	2	3	1	1	77		3314	3283	4709		YPR104C	YNL216W	YLR047C		FHL1	RAP1	FRE8
3.129	5	1	-4	-0.9	0.8	5	5	5	1	77		3314	3283	4310		YPR104C	YNL216W	YLR388W		FHL1	RAP1	RPS29A
4.4427	5	1	-4	-0.9	0.8	5	5	5	1	77		3314	3283	6355		YPR104C	YNL216W	YLR447C		FHL1	RAP1	VMA6
4.3569	1	5	4	0.2	-0.3	5	5	5	1	78		3314	1952	2910		YPR104C	YGL096W	YMR230W		FHL1	TOS8	RPS10B
4.9316	1	5	4	0.2	-0.3	5	5	5	1	78		3314	1952	1388		YPR104C	YGL096W	YMR229C		FHL1	TOS8	RRP5
4.703	1	2	1	1	0.1	5	5	5	1	79		3314	3463	4433		YPR104C	YKL112W	YDR384C		FHL1	ABF1	ATO3
4.1918	1	2	1	1	0.1	5	5	5	1	79		3314	3463	4842		YPR104C	YKL112W	YDR385W		FHL1	ABF1	EFT2
4.9928	1	2	1	1	0.1	5	5	5	1	79		3314	3463	1167		YPR104C	YKL112W	YLR264W		FHL1	ABF1	RPS28B
4.3149	1	3	2	0.4	0.1	5	5	5	1	80		3314	5543	952		YPR104C	YML027W	YLR406C		FHL1	YOX1	RPL31B
4.258	1	3	2	0.4	0.1	4	5	4	1	80		3314	5543	1376		YPR104C	YML027W	YLR407W		FHL1	YOX1	YLR407W
4.7948	1	3	2	0.4	0.1	4	4	4	1	80		3314	5543	6556		YPR104C	YML027W	YKR094C		FHL1	YOX1	RPL40B
4.9367	1	3	2	0.4	0.1	5	5	5	1	80		3314	5543	4185		YPR104C	YML027W	YKR095W		FHL1	YOX1	MLP1
4.8125	1	5	4	-1	0.3	5	5	5	1	81		3314	334	2784		YPR104C	YMR016C	YHL015W		FHL1	SOK2	RPS20
4.9516	1	5	4	-1	0.3	5	5	5	1	81		3314	334	3467		YPR104C	YMR016C	YKL156W		FHL1	SOK2	RPS27A
4.7995	1	3	2	0.3	0.1	5	5	5	1	82		3314	1277	2371		YPR104C	YCR065W	YGL147C		FHL1	HCM1	RPL9A
4.1932	1	3	2	0.3	0.1	4	4	4	1	82		3314	1277	236		YPR104C	YCR065W	YDL130W		FHL1	HCM1	RPP1B
4.9303	1	4	3	-0.1	0.6	5	5	5	1	83		6328	6186	3114		YKL032C	YOR372C	YOR025W		IXR1	NDD1	HST3
4.6025	1	4	3	-0.1	0.6	5	5	5	1	83		6328	6186	4948		YKL032C	YOR372C	YOR023C		IXR1	NDD1	AHC1
4.9319	1	4	3	0.3	0.7	5	5	5	1	84		6328	3463	4732		YKL032C	YKL112W	YMR260C		IXR1	ABF1	TIF11
4.8853	1	4	3	0.3	0.7	5	5	5	1	84		6328	3463	5528		YKL032C	YKL112W	YKL167C		IXR1	ABF1	MRP49
3.9032	2	1	-1	0.5	0.9	4	4	4	1	85		5406	1952	3368		YJL206C	YGL096W	YBR235W		YJL206C	TOS8	YBR235W
4.9305	2	1	-1	0.5	0.9	5	5	5	1	85		5406	1952	3798		YJL206C	YGL096W	YBR234C		YJL206C	TOS8	ARC40
2.4904	4	1	-3	-0.9	0.2	4	5	2	1	86		5406	3699	5790		YJL206C	YMR043W	YPL275W		YJL206C	MCM1	FDH2
4.948	4	1	-3	-0.9	0.2	5	5	5	1	86		5406	3699	376		YJL206C	YMR043W	YPL278C		YJL206C	MCM1	YPL278C
4.7957	2	1	-1	-1	0.1	5	5	5	1	87		5406	1277	1832		YJL206C	YCR065W	YNR072W		YJL206C	HCM1	HXT17
4.4086	2	1	-1	-1	0.1	5	5	4	1	87		5406	1277	2251		YJL206C	YCR065W	YNR071C		YJL206C	HCM1	YNR071C
4.5487	1	5	4	0.5	-0.1	5	5	3	1	88		1435	1952	662		YDR146C	YGL096W	YDL173W		SWI5	TOS8	YDL173W
4.9314	1	5	4	0.5	-0.1	5	5	5	1	88		1435	1952	3949		YDR146C	YGL096W	YPL157W		SWI5	TOS8	TGS1
4.2403	1	5	4	0.5	-0.1	4	5	3	0	88		1435	1952	239		YDR146C	YGL096W	YDL174C		SWI5	TOS8	DLD1
2.9894	1	5	4	0.5	-0.1	4	5	1	1	88		1435	1952	1452		YDR146C	YGL096W	YPL158C		SWI5	TOS8	YPL158C
4.9515	3	1	-2	-1	0.1	4	5	4	1	89		1435	3699	3455		YDR146C	YMR043W	YJL160C		SWI5	MCM1	YJL160C
3.375	3	1	-2	-1	0.1	3	5	3	1	89		1435	3699	3891		YDR146C	YMR043W	YKL163W		SWI5	MCM1	PIR3
2.954	1	2	1	0.2	-0.6	5	5	5	1	90		1435	2215	2494		YDR146C	YLR131C	YJL080C		SWI5	ACE2	SCP160
2.8322	1	2	1	0.2	-0.6	5	5	1	1	90		1435	2215	4337		YDR146C	YLR131C	YNL327W		SWI5	ACE2	EGT2
1.7872	1	2	1	0.2	-0.6	5	5	1	1	90		1435	2215	4744		YDR146C	YLR131C	YNL328C		SWI5	ACE2	MDJ2
2.4099	1	2	1	0.2	-0.6	5	5	5	1	90		1435	2215	665		YDR146C	YLR131C	YDL179W		SWI5	ACE2	PCL9
4.9439	1	2	1	0.2	-0.6	5	5	5	0	90		1435	2215	534		YDR146C	YLR131C	YLR079W		SWI5	ACE2	SIC1
4.3286	1	3	2	0.5	0.1	5	5	5	1	91		1435	6186	6589		YDR146C	YOR372C	YNL192W		SWI5	NDD1	CHS1
4.9436	1	3	2	0.5	0.1	5	5	5	1	91		1435	6186	6066		YDR146C	YOR372C	YDR054C		SWI5	NDD1	CDC34
4.7122	1	3	2	0.5	0.1	5	5	5	1	91		1435	6186	6478		YDR146C	YOR372C	YDR055W		SWI5	NDD1	PST1
4.9366	1	2	1	0.2	-0.5	5	5	5	0	92		3699	6186	767		YMR043W	YOR372C	YNL058C		MCM1	NDD1	YNL058C
4.9055	1	2	1	0.2	-0.5	5	5	4	0	92		3699	6186	766		YMR043W	YOR372C	YNL056W		MCM1	NDD1	OCA2
4.9359	1	3	2	0.8	0.4	4	4	4	1	93		3699	6306	2965		YMR043W	YHR084W	YFL027C		MCM1	STE12	GYP8
4.9374	1	3	2	0.8	0.4	5	5	5	1	93		3699	6306	2197		YMR043W	YHR084W	YJL157C		MCM1	STE12	FAR1
4.3637	1	3	2	0.8	0.4	4	5	3	0	93		3699	6306	69		YMR043W	YHR084W	YGL032C		MCM1	STE12	AGA2
2.8903	1	3	2	0.8	0.4	4	5	2	0	93		3699	6306	1303		YMR043W	YHR084W	YDR461W		MCM1	STE12	MFA1
4.3912	2	1	-1	-1	0.1	4	4	4	1	94		1299	1277	6311		YDR451C	YCR065W	YHR132C		YHP1	HCM1	ECM14
4.0016	2	1	-1	-1	0.1	5	5	5	1	94		1299	1277	5193		YDR451C	YCR065W	YDR246W		YHP1	HCM1	TRS23
3.103	1	4	3	0.8	-0.1	5	5	3	1	95		1299	2419	5179		YDR451C	YLR183C	YPL172C		YHP1	TOS4	COX10
2.3815	1	4	3	0.8	-0.1	3	5	2	1	95		1299	2419	6089		YDR451C	YLR183C	YFL007W		YHP1	TOS4	BLM10
4.4771	1	4	3	0.8	-0.1	5	5	4	1	95		1299	2419	461		YDR451C	YLR183C	YDR169C		YHP1	TOS4	STB3
3.2323	1	4	3	0.8	-0.1	5	5	5	0	95		1299	2419	5787		YDR451C	YLR183C	YPL269W		YHP1	TOS4	KAR9
4.9417	1	4	3	0.8	-0.1	5	5	5	1	95		1299	2419	302		YDR451C	YLR183C	YJR015W		YHP1	TOS4	YJR015W
4.5886	1	4	3	0.5	0.4	5	5	5	1	96		1299	57	3170		YDR451C	YEL009C	YDR035W		YHP1	GCN4	ARO3
4.1809	1	4	3	0.5	0.4	5	5	4	1	96		1299	57	5365		YDR451C	YEL009C	YOL064C		YHP1	GCN4	MET22
4.9475	1	3	2	-1	0.3	4	5	4	0	97		1299	5543	136		YDR451C	YML027W	YMR289W		YHP1	YOX1	YMR289W
3.1448	1	3	2	-1	0.3	5	5	5	1	97		1299	5543	1423		YDR451C	YML027W	YPL093W		YHP1	YOX1	NOG1
4.126	1	3	2	-1	0.3	5	5	3	1	97		1299	5543	1000		YDR451C	YML027W	YPL094C		YHP1	YOX1	SEC62
4.7632	1	4	3	0	0.1	5	5	5	1	98		1299	3463	1744		YDR451C	YKL112W	YGR119C		YHP1	ABF1	NUP57
4.9425	1	4	3	0	0.1	5	5	5	1	98		1299	3463	3976		YDR451C	YKL112W	YHR077C		YHP1	ABF1	NMD2
4.5795	1	4	3	0	0.1	5	5	5	1	98		1299	3463	3557		YDR451C	YKL112W	YHR078W		YHP1	ABF1	YHR078W
3.8374	2	1	-1	-0.7	0.1	5	5	5	1	99		1299	6186	66		YDR451C	YOR372C	YFR047C		YHP1	NDD1	BNA6
4.9507	2	1	-1	-0.7	0.1	5	5	5	1	99		1299	6186	4350		YDR451C	YOR372C	YPL066W		YHP1	NDD1	YPL066W
3.1628	2	1	-1	-0.7	0.1	3	5	3	0	99		1299	6186	4759		YDR451C	YOR372C	YPL067C		YHP1	NDD1	YPL067C
2.9102	2	1	-1	-0.7	0.1	3	5	3	1	99		1299	6186	480		YDR451C	YOR372C	YFR048W		YHP1	NDD1	RMD8
4.9602	3	1	-2	0.1	0.2	5	5	5	1	100		6186	1952	2679		YOR372C	YGL096W	YPR159W		NDD1	TOS8	KRE6
4.0173	3	1	-2	0.1	0.2	4	4	4	1	100		6186	1952	2991		YOR372C	YGL096W	YHR067W		NDD1	TOS8	HTD2
4.4583	3	1	-2	0.1	0.2	4	4	4	1	100		6186	1952	2929		YOR372C	YGL096W	YBR129C		NDD1	TOS8	OPY1
4.682	3	1	-2	0.1	0.2	5	5	5	1	100		6186	1952	6525		YOR372C	YGL096W	YHR041C		NDD1	TOS8	SRB2
4.2447	3	1	-2	-0.7	0.6	5	5	4	0	101		6186	334	5975		YOR372C	YMR016C	YOR086C		NDD1	SOK2	TCB1
1.979	3	1	-2	-0.7	0.6	4	5	4	1	101		6186	334	6383		YOR372C	YMR016C	YOR087W		NDD1	SOK2	YVC1
4.1718	3	1	-2	-0.7	0.6	4	5	4	0	101		6186	334	1651		YOR372C	YMR016C	YML003W		NDD1	SOK2	YML003W
4.937	3	1	-2	-0.7	0.6	5	5	5	0	101		6186	334	2222		YOR372C	YMR016C	YML004C		NDD1	SOK2	GLO1
3.5878	3	1	-2	-0.7	0.6	4	5	4	0	101		6186	334	3612		YOR372C	YMR016C	YDL204W		NDD1	SOK2	RTN2
4.9317	1	4	3	0.1	1	5	5	5	1	102		6186	2110	5897		YOR372C	YBR182C	YHR081W		NDD1	SMP1	LRP1
4.8106	1	4	3	0.1	1	5	5	5	1	102		6186	2110	4675		YOR372C	YBR182C	YHR080C		NDD1	SMP1	YHR080C
4.9325	4	1	-3	0.7	0.7	5	5	5	1	103		6186	345	3472		YOR372C	YNL103W	YLR092W		NDD1	MET4	SUL2
3.5287	4	1	-3	0.7	0.7	4	5	4	1	103		6186	345	5883		YOR372C	YNL103W	YFR035C		NDD1	MET4	YFR035C
4.6786	4	1	-3	-1	0.3	5	5	5	1	104		6186	5543	4893		YOR372C	YML027W	YJR085C		NDD1	YOX1	YJR085C
4.4158	4	1	-3	-1	0.3	5	5	5	1	104		6186	5543	1769		YOR372C	YML027W	YJL104W		NDD1	YOX1	PAM16
4.7079	4	1	-3	-1	0.3	5	5	5	1	104		6186	5543	2984		YOR372C	YML027W	YGR076C		NDD1	YOX1	MRPL25
4.6127	4	1	-3	-1	0.3	5	5	5	1	104		6186	5543	5341		YOR372C	YML027W	YMR001C		NDD1	YOX1	CDC5
4.1391	4	1	-3	-1	0.3	4	4	4	1	104		6186	5543	4490		YOR372C	YML027W	YJR086W		NDD1	YOX1	STE18
4.7662	4	1	-3	-1	0.3	5	5	5	1	104		6186	5543	5743		YOR372C	YML027W	YMR002W		NDD1	YOX1	YMR002W
4.9319	4	1	-3	-1	0.3	5	5	5	1	104		6186	5543	4055		YOR372C	YML027W	YGL163C		NDD1	YOX1	RAD54
2.5692	4	1	-3	-1	0.3	5	5	5	1	104		6186	5543	3560		YOR372C	YML027W	YHR183W		NDD1	YOX1	GND1
4.7471	4	1	-3	-1	0.3	5	5	5	1	104		6186	5543	2660		YOR372C	YML027W	YOR112W		NDD1	YOX1	YOR112W
4.8723	4	1	-3	-1	0.3	5	5	5	1	104		6186	5543	2194		YOR372C	YML027W	YJL151C		NDD1	YOX1	SNA3
4.6374	1	4	3	0.7	-0.2	4	4	4	1	105		6186	57	3947		YOR372C	YEL009C	YOR221C		NDD1	GCN4	MCT1
4.8948	1	4	3	0.7	-0.2	5	5	5	1	105		6186	57	3527		YOR372C	YEL009C	YOR222W		NDD1	GCN4	ODC2
2.1375	1	4	3	-0.8	0.8	1	1	1	1	106		6186	1277	5734		YOR372C	YCR065W	YLR205C		NDD1	HCM1	HMX1
2.8835	1	4	3	-0.8	0.8	5	5	4	0	106		6186	1277	5333		YOR372C	YCR065W	YLR206W		NDD1	HCM1	ENT2
4.9378	1	4	3	-0.8	0.8	5	5	5	0	106		6186	1277	2577		YOR372C	YCR065W	YHR062C		NDD1	HCM1	RPP1
4.9557	1	1	0	-1	0.9	5	5	5	1	107		6186	3463	2813		YOR372C	YKL112W	YJR116W		NDD1	ABF1	YJR116W
3.5906	1	1	0	-1	0.9	4	4	3	1	107		6186	3463	2644		YOR372C	YKL112W	YNL267W		NDD1	ABF1	PIK1
3.9594	1	1	0	-1	0.9	5	5	3	1	107		6186	3463	525		YOR372C	YKL112W	YKL135C		NDD1	ABF1	APL2
4.4195	1	4	3	0	0.9	5	5	5	1	108		6186	4546	4147		YOR372C	YOR028C	YOR311C		NDD1	CIN5	HSD1
4.6424	1	4	3	0	0.9	4	4	4	1	108		6186	4546	2611		YOR372C	YOR028C	YLL061W		NDD1	CIN5	MMP1
4.3076	1	4	3	0	0.9	4	4	4	1	108		6186	4546	3027		YOR372C	YOR028C	YLL062C		NDD1	CIN5	MHT1
4.9556	1	4	3	0.4	0.8	5	5	5	1	109		1820	5543	1897		YNL027W	YML027W	YBL057C		CRZ1	YOX1	PTH2
4.23	1	4	3	0.4	0.8	5	5	5	1	109		1820	5543	2313		YNL027W	YML027W	YBL056W		CRZ1	YOX1	PTC3
4.8973	5	1	-4	0.3	0.8	5	5	4	1	110		3283	249	4956		YNL216W	YDR310C	YOR365C		RAP1	SUM1	YOR365C
4.8717	5	1	-4	0.3	0.8	5	5	5	1	110		3283	249	4957		YNL216W	YDR310C	YOR367W		RAP1	SUM1	SCP1
4.9368	1	2	1	-0.7	1	5	5	5	0	111		3283	2419	4036		YNL216W	YLR183C	YER046W		RAP1	TOS4	SPO73
3.3853	1	2	1	-0.7	1	5	5	2	0	111		3283	2419	1263		YNL216W	YLR183C	YBR067C		RAP1	TOS4	TIP1
4.4599	1	5	4	-0.9	0.2	5	5	5	1	112		3463	57	2178		YKL112W	YEL009C	YHR161C		ABF1	GCN4	YAP1801
4.7165	1	5	4	-0.9	0.2	5	5	5	1	112		3463	57	1759		YKL112W	YEL009C	YHR162W		ABF1	GCN4	YHR162W
4.9309	4	1	-3	-1	0.1	5	5	5	1	113		3463	1952	3002		YKL112W	YGL096W	YJL008C		ABF1	TOS8	CCT8
4.3847	4	1	-3	-1	0.1	4	4	4	1	113		3463	1952	357		YKL112W	YGL096W	YOL076W		ABF1	TOS8	MDM20
4.7223	4	1	-3	-1	0.1	4	4	4	1	113		3463	1952	785		YKL112W	YGL096W	YOL077C		ABF1	TOS8	BRX1
4.2699	4	1	-3	-1	0.1	4	5	4	0	113		3463	1952	506		YKL112W	YGL096W	YHR199C		ABF1	TOS8	YHR199C
4.3488	4	1	-3	-1	0.1	5	5	4	1	113		3463	1952	1760		YKL112W	YGL096W	YHR200W		ABF1	TOS8	RPN10
4.5857	4	1	-3	-1	0.1	4	4	4	1	113		3463	1952	1093		YKL112W	YGL096W	YDR404C		ABF1	TOS8	RPB7
2.8796	4	1	-3	-1	0.1	4	4	4	1	113		3463	1952	1509		YKL112W	YGL096W	YDR405W		ABF1	TOS8	MRP20
4.3097	4	1	-3	0.1	0	5	5	5	1	114		3463	5543	1189		YKL112W	YML027W	YNL149C		ABF1	YOX1	YNL149C
4.8559	4	1	-3	0.1	0	5	5	5	1	114		3463	5543	5250		YKL112W	YML027W	YDL208W		ABF1	YOX1	NHP2
4.7813	4	1	-3	0.1	0	5	5	5	1	114		3463	5543	5661		YKL112W	YML027W	YDL209C		ABF1	YOX1	CWC2
3.8893	1	1	0	0.7	-0.1	5	5	4	1	115		3386	2004	3463		YDL056W	YLR182W	YKL112W		MBP1	SWI6	ABF1
4.0344	1	1	0	0.7	-0.1	4	4	4	1	115		3386	2004	4973		YDL056W	YLR182W	YPR120C		MBP1	SWI6	CLB5
3.5643	1	1	0	0.7	-0.1	5	5	4	1	115		3386	2004	4747		YDL056W	YLR182W	YOR075W		MBP1	SWI6	UFE1
3.9375	1	1	0	0.7	-0.1	4	5	4	1	115		3386	2004	3897		YDL056W	YLR182W	YLR103C		MBP1	SWI6	CDC45
4.9422	1	1	0	0.7	-0.1	5	5	5	1	115		3386	2004	716		YDL056W	YLR182W	YIL026C		MBP1	SWI6	IRR1
3.6375	1	1	0	0.7	-0.1	4	4	4	1	115		3386	2004	4690		YDL056W	YLR182W	YJL073W		MBP1	SWI6	JEM1
4.9762	1	1	0	0.7	-0.1	5	5	5	1	115		3386	2004	770		YDL056W	YLR182W	YNL102W		MBP1	SWI6	POL1
4.2008	1	1	0	0.7	-0.1	4	5	4	1	115		3386	2004	3391		YDL056W	YLR182W	YDL102W		MBP1	SWI6	CDC2
4.1775	1	1	0	0.7	-0.1	5	5	4	1	115		3386	2004	5915		YDL056W	YLR182W	YJL074C		MBP1	SWI6	SMC3
4.9357	1	1	0	0.7	-0.1	5	5	5	1	115		3386	2004	825		YDL056W	YLR182W	YJR030C		MBP1	SWI6	YJR030C
3.5062	1	1	0	0.7	-0.1	5	5	4	1	115		3386	2004	5122		YDL056W	YLR182W	YLR104W		MBP1	SWI6	YLR104W
3.6797	1	1	0	0.7	-0.1	5	5	4	1	115		3386	2004	4339		YDL056W	YLR182W	YOR074C		MBP1	SWI6	CDC21
3.9454	1	1	0	0.7	-0.1	5	5	5	1	115		3386	2004	3885		YDL056W	YLR182W	YKL113C		MBP1	SWI6	RAD27
4.4556	1	2	1	0.4	0.3	4	4	4	1	116		3463	2419	3707		YKL112W	YLR183C	YNL085W		ABF1	TOS4	MKT1
4.9407	1	2	1	0.4	0.3	5	5	5	1	116		3463	2419	5426		YKL112W	YLR183C	YAL043C		ABF1	TOS4	PTA1
3.3902	3	1	-2	-0.2	0.2	5	5	3	0	117		3463	2215	1114		YKL112W	YLR131C	YGL228W		ABF1	ACE2	SHE10
4.9431	3	1	-2	-0.2	0.2	4	5	4	1	117		3463	2215	1528		YKL112W	YLR131C	YGL229C		ABF1	ACE2	SAP4
4.5125	1	1	0	0.4	0.3	5	5	4	1	118		3463	1098	4713		YKL112W	YER111C	YLR055C		ABF1	SWI4	SPT8
4.5574	1	1	0	0.4	0.3	4	4	3	1	118		3463	1098	5938		YKL112W	YER111C	YLR056W		ABF1	SWI4	ERG3
4.2129	1	3	2	0	0.1	4	5	4	1	119		3463	4248	2169		YKL112W	YFL044C	YGR128C		ABF1	OTU1	UTP8
4.5267	1	3	2	0	0.1	3	3	3	1	119		3463	4248	3428		YKL112W	YFL044C	YGR129W		ABF1	OTU1	SYF2
4.9445	4	1	-3	0.4	0.7	5	5	5	1	120		1277	334	2730		YCR065W	YMR016C	YCR027C		HCM1	SOK2	RHB1
4.9379	4	1	-3	0.4	0.7	5	5	5	1	120		1277	334	3789		YCR065W	YMR016C	YAR019C		HCM1	SOK2	CDC15
3.2011	4	1	-3	0.4	0.7	4	4	4	1	120		1277	334	1538		YCR065W	YMR016C	YHL050C		HCM1	SOK2	YHL050C
3.9151	4	1	-3	0.4	0.7	4	5	4	1	120		1277	334	1204		YCR065W	YMR016C	YOL164W		HCM1	SOK2	BDS1
3.7132	4	1	-3	0.4	0.7	5	5	5	1	120		1277	334	1614		YCR065W	YMR016C	YOL165C		HCM1	SOK2	AAD15
4.5776	4	1	-3	0.4	0.7	4	4	3	1	120		1277	334	4420		YCR065W	YMR016C	YDL244W		HCM1	SOK2	THI13
2.735	4	1	-3	0.4	0.7	4	5	4	1	120		1277	334	4073		YCR065W	YMR016C	YIL095W		HCM1	SOK2	PRK1
3.2367	4	1	-3	0.4	0.7	4	4	4	1	120		1277	334	1526		YCR065W	YMR016C	YGL225W		HCM1	SOK2	VRG4
4.9059	4	1	-3	0.4	0.7	5	5	5	1	120		1277	334	3661		YCR065W	YMR016C	YIL096C		HCM1	SOK2	YIL096C
3.8004	4	1	-3	0.4	0.7	5	5	5	1	120		1277	334	1224		YCR065W	YMR016C	YPR049C		HCM1	SOK2	ATG11
4.7015	4	1	-3	0.4	0.7	4	4	3	1	120		1277	334	4338		YCR065W	YMR016C	YOR070C		HCM1	SOK2	GYP1
4.4958	4	1	-3	0.4	0.7	5	5	5	1	120		1277	334	6557		YCR065W	YMR016C	YKR096W		HCM1	SOK2	YKR096W
4.1641	4	1	-3	0.4	0.7	4	5	3	0	120		1277	334	483		YCR065W	YMR016C	YGL033W		HCM1	SOK2	HOP2
3.5917	1	4	3	0	0.1	4	4	3	1	121		1277	1952	5171		YCR065W	YGL096W	YOR226C		HCM1	TOS8	ISU2
4.1907	1	4	3	0	0.1	5	5	4	1	121		1277	1952	5581		YCR065W	YGL096W	YOR227W		HCM1	TOS8	YOR227W
3.9267	1	4	3	0	0.1	5	5	4	1	121		1277	1952	4296		YCR065W	YGL096W	YKL069W		HCM1	TOS8	YKL069W
4.3121	1	4	3	0	0.1	5	5	5	1	121		1277	1952	1031		YCR065W	YGL096W	YPL160W		HCM1	TOS8	CDC60
4.9331	1	4	3	0	0.1	5	5	5	1	121		1277	1952	1453		YCR065W	YGL096W	YPL161C		HCM1	TOS8	BEM4
3.7909	1	4	3	0	0.1	5	5	5	1	121		1277	1952	1476		YCR065W	YGL096W	YCL051W		HCM1	TOS8	LRE1
4.6511	1	4	3	0	0.1	5	5	5	1	121		1277	1952	2875		YCR065W	YGL096W	YOR354C		HCM1	TOS8	MSC6
2.8113	1	4	3	0	0.1	4	5	2	0	121		1277	1952	1058		YCR065W	YGL096W	YCL052C		HCM1	TOS8	PBN1
4.9332	1	3	2	0.4	0.2	5	5	5	1	122		1277	6352	706		YCR065W	YLR403W	YGR250C		HCM1	SFP1	YGR250C
3.4946	1	3	2	0.4	0.2	4	5	4	1	122		1277	6352	3172		YCR065W	YLR403W	YDR039C		HCM1	SFP1	ENA2
3.0958	1	3	2	-0.1	0.9	4	5	4	1	123		1277	5543	2582		YCR065W	YML027W	YHR107C		HCM1	YOX1	CDC12
4.9462	1	3	2	-0.1	0.9	5	5	5	1	123		1277	5543	2994		YCR065W	YML027W	YHR108W		HCM1	YOX1	GGA2
4.7058	2	1	-1	0.1	-1	5	5	5	1	124		1277	2419	1748		YCR065W	YLR183C	YGR165W		HCM1	TOS4	MRPS35
4.685	2	1	-1	0.1	-1	5	5	5	1	124		1277	2419	1707		YCR065W	YLR183C	YDL088C		HCM1	TOS4	ASM4
3.606	1	3	2	0	0.3	4	5	4	1	125		1277	4546	2008		YCR065W	YOR028C	YLR228C		HCM1	CIN5	ECM22
4.9792	1	3	2	0	0.3	4	5	4	1	125		1277	4546	5249		YCR065W	YOR028C	YDL168W		HCM1	CIN5	SFA1
4.0637	1	3	2	0	0.3	3	4	3	1	125		1277	4546	5659		YCR065W	YOR028C	YDL169C		HCM1	CIN5	UGX2
3.9326	4	1	-3	-0.5	1	2	4	2	0	126		2021	4698	2279		YMR037C	YKL062W	YMR169C		MSN2	MSN4	ALD3
4.3287	4	1	-3	-0.5	1	4	4	4	1	126		2021	4698	6584		YMR037C	YKL062W	YMR170C		MSN2	MSN4	ALD2
3.9152	4	1	-3	-0.5	1	3	5	3	0	126		2021	4698	5270		YMR037C	YKL062W	YER062C		MSN2	MSN4	HOR2
4.6549	1	4	3	-0.2	0.8	5	5	5	1	127		1098	2004	1401		YER111C	YLR182W	YNL300W		SWI4	SWI6	YNL300W
4.3169	1	4	3	-0.2	0.8	4	5	3	0	127		1098	2004	1521		YER111C	YLR182W	YGL179C		SWI4	SWI6	TOS3
3.7806	1	4	3	-0.2	0.8	5	5	5	1	127		1098	2004	979		YER111C	YLR182W	YNL301C		SWI4	SWI6	RPL18B
3.1447	1	4	3	-0.2	0.8	4	5	2	0	127		1098	2004	314		YER111C	YLR182W	YKR011C		SWI4	SWI6	YKR011C
3.9228	1	4	3	-0.2	0.8	4	5	4	1	127		1098	2004	5775		YER111C	YLR182W	YOL113W		SWI4	SWI6	SKM1
3.5979	1	4	3	-0.2	0.8	5	5	5	1	127		1098	2004	1555		YER111C	YLR182W	YJR054W		SWI4	SWI6	YJR054W
3.9033	1	4	3	-0.2	0.8	5	5	4	1	127		1098	2004	3112		YER111C	YLR182W	YOL114C		SWI4	SWI6	YOL114C
4.4807	1	4	3	-0.2	0.8	4	4	3	1	127		1098	2004	6186		YER111C	YLR182W	YOR372C		SWI4	SWI6	NDD1
4.5902	1	4	3	-0.2	0.8	5	5	5	1	127		1098	2004	1995		YER111C	YLR182W	YKR013W		SWI4	SWI6	PRY2
4.1185	1	4	3	-0.2	0.8	4	5	4	0	127		1098	2004	293		YER111C	YLR182W	YJL184W		SWI4	SWI6	GON7
4.077	1	4	3	-0.2	0.8	4	5	3	0	127		1098	2004	724		YER111C	YLR182W	YJL185C		SWI4	SWI6	YJL185C
4.5601	1	4	3	-0.2	0.8	4	5	4	1	127		1098	2004	6610		YER111C	YLR182W	YOR373W		SWI4	SWI6	NUD1
4.8773	1	4	3	-0.2	0.8	5	5	5	1	127		1098	2004	5993		YER111C	YLR182W	YPL126W		SWI4	SWI6	NAN1
3.6118	1	4	3	-0.2	0.8	4	4	4	1	127		1098	2004	6017		YER111C	YLR182W	YPL127C		SWI4	SWI6	HHO1
4.9394	1	4	3	-0.2	0.8	4	4	4	1	127		1098	2004	3952		YER111C	YLR182W	YPL163C		SWI4	SWI6	SVS1
4.4141	1	4	3	0.5	0.2	5	5	5	1	128		1098	6306	896		YER111C	YHR084W	YGR013W		SWI4	STE12	SNU71
4.9335	1	4	3	0.5	0.2	5	5	5	1	128		1098	6306	1319		YER111C	YHR084W	YGR014W		SWI4	STE12	MSB2
4.9373	1	5	4	-1	0.4	5	5	5	1	129		3386	2215	518		YDL056W	YLR131C	YKL084W		MBP1	ACE2	HOT13
3.6984	1	5	4	-1	0.4	5	5	5	1	129		3386	2215	1747		YDL056W	YLR131C	YGR125W		MBP1	ACE2	YGR125W
4.8049	1	5	4	-1	0.4	5	5	4	1	129		3386	2215	504		YDL056W	YLR131C	YHR195W		MBP1	ACE2	NVJ1
4.2895	1	4	3	0.3	0.2	5	5	4	1	130		3183	1803	5124		YDR423C	YML007W	YLR108C		CAD1	YAP1	YLR108C
4.9546	1	4	3	0.3	0.2	5	5	5	1	130		3183	1803	2438		YDR423C	YML007W	YMR038C		CAD1	YAP1	CCS1
4.4072	1	4	3	0.3	0.2	4	4	4	1	130		3183	1803	2823		YDR423C	YML007W	YKR071C		CAD1	YAP1	DRE2
4.6986	1	4	3	0.3	0.2	5	5	5	1	130		3183	1803	3032		YDR423C	YML007W	YLR043C		CAD1	YAP1	TRX1
3.3574	1	4	3	0.3	0.2	4	4	2	1	130		3183	1803	3026		YDR423C	YML007W	YLL060C		CAD1	YAP1	GTT2
4.042	1	4	3	0.3	0.2	4	5	4	0	130		3183	1803	277		YDR423C	YML007W	YGR209C		CAD1	YAP1	TRX2
4.9413	1	4	3	0.3	0.2	5	5	5	1	130		3183	1803	1632		YDR423C	YML007W	YPR048W		CAD1	YAP1	TAH18
4.0165	1	4	3	0.3	0.2	5	5	4	1	130		3183	1803	5534		YDR423C	YML007W	YLR109W		CAD1	YAP1	AHP1
4.1311	1	4	3	0.3	0.2	4	5	4	1	130		3183	1803	1568		YDR423C	YML007W	YKR052C		CAD1	YAP1	MRS4
3.1266	1	4	3	0.3	0.5	4	4	4	1	131		5543	334	2266		YML027W	YMR016C	YPL149W		YOX1	SOK2	ATG5
2.6376	1	4	3	0.3	0.5	4	4	2	1	131		5543	334	6181		YML027W	YMR016C	YOR038C		YOX1	SOK2	HIR2
4.2777	1	4	3	0.3	0.5	5	5	5	1	131		5543	334	1342		YML027W	YMR016C	YIR042C		YOX1	SOK2	YIR042C
4.938	1	4	3	0.3	0.5	5	5	5	1	131		5543	334	6606		YML027W	YMR016C	YOR039W		YOX1	SOK2	CKB2
3.6026	1	4	3	0.3	0.5	4	4	3	1	131		5543	334	3357		YML027W	YMR016C	YAR027W		YOX1	SOK2	UIP3
4.1595	1	4	3	0.3	0.5	5	5	5	1	131		5543	334	823		YML027W	YMR016C	YJL222W		YOX1	SOK2	VTH2
4.0486	1	4	3	0.3	0.5	5	5	4	1	131		5543	334	5713		YML027W	YMR016C	YJL223C		YOX1	SOK2	PAU1
4.2797	4	1	-3	0.9	0.2	5	5	5	1	132		5543	2419	6447		YML027W	YLR183C	YBR055C		YOX1	TOS4	PRP6
4.5518	4	1	-3	0.9	0.2	4	5	4	1	132		5543	2419	3769		YML027W	YLR183C	YKR090W		YOX1	TOS4	PXL1
4.2098	4	1	-3	0.9	0.2	4	4	3	1	132		5543	2419	6040		YML027W	YLR183C	YBR056W		YOX1	TOS4	YBR056W
3.8026	4	1	-3	0.9	0.2	5	5	4	1	132		5543	2419	6134		YML027W	YLR183C	YKR089C		YOX1	TOS4	TGL4
4.5847	4	1	-3	0.9	0.2	5	5	5	1	132		5543	2419	1414		YML027W	YLR183C	YPL039W		YOX1	TOS4	YPL039W
4.2618	4	1	-3	0.9	0.2	4	4	3	1	132		5543	2419	1101		YML027W	YLR183C	YER159C		YOX1	TOS4	BUR6
4.3803	4	1	-3	0.9	0.2	4	4	4	1	132		5543	2419	3245		YML027W	YLR183C	YKR070W		YOX1	TOS4	YKR070W
4.9699	4	1	-3	0.9	0.2	5	5	5	1	132		5543	2419	5477		YML027W	YLR183C	YER010C		YOX1	TOS4	YER010C
3.5191	4	1	-3	0.9	0.2	4	5	3	1	132		5543	2419	992		YML027W	YLR183C	YPL040C		YOX1	TOS4	ISM1
4.6574	1	4	3	-0.3	0.8	5	5	5	1	133		5543	6291	2365		YML027W	YFR034C	YGL099W		YOX1	PHO4	LSG1
2.5862	1	4	3	-0.3	0.8	4	5	2	0	133		5543	6291	2800		YML027W	YFR034C	YIL136W		YOX1	PHO4	OM45
4.9338	1	4	3	-0.3	0.8	5	5	5	1	133		5543	6291	3222		YML027W	YFR034C	YIL137C		YOX1	PHO4	YIL137C
4.2774	1	1	0	0.1	1	4	5	4	0	134		5543	1944	470		YML027W	YER040W	YEL004W		YOX1	GLN3	YEA4
4.4124	1	1	0	0.1	1	4	5	4	0	134		5543	1944	55		YML027W	YER040W	YEL005C		YOX1	GLN3	VAB2
3.8134	1	4	3	-0.5	0.9	5	5	5	1	135		5543	1952	6462		YML027W	YGL096W	YCR057C		YOX1	TOS8	PWP2
4.9714	1	4	3	-0.5	0.9	5	5	5	1	135		5543	1952	2971		YML027W	YGL096W	YFR009W		YOX1	TOS8	GCN20
3.6295	1	4	3	-0.5	0.9	4	4	3	1	135		5543	1952	5305		YML027W	YGL096W	YIL106W		YOX1	TOS8	MOB1
3.4071	1	4	3	-0.5	0.9	4	4	3	1	135		5543	1952	5614		YML027W	YGL096W	YIL107C		YOX1	TOS8	PFK26
3.7973	1	4	3	-0.5	0.9	4	5	3	0	135		5543	1952	421		YML027W	YGL096W	YAL058W		YOX1	TOS8	CNE1
4.7171	1	4	3	-0.5	0.9	5	5	5	1	135		5543	1952	3274		YML027W	YGL096W	YMR146C		YOX1	TOS8	TIF34
4.396	1	4	3	-0.5	0.9	5	5	5	1	135		5543	1952	2972		YML027W	YGL096W	YFR011C		YOX1	TOS8	YFR011C
4.9608	1	4	3	-0.5	0.9	5	5	5	1	135		5543	1952	4523		YML027W	YGL096W	YMR147W		YOX1	TOS8	YMR147W
4.5622	1	4	3	-0.5	0.9	5	5	5	1	135		5543	1952	2563		YML027W	YGL096W	YFR012W		YOX1	TOS8	YFR012W
4.5759	4	1	-3	-1	0.3	5	5	5	1	136		5543	2110	5589		YML027W	YBR182C	YPL175W		YOX1	SMP1	SPT14
4.93	4	1	-3	-1	0.3	5	5	5	1	136		5543	2110	5181		YML027W	YBR182C	YPL176C		YOX1	SMP1	YPL176C
1.9695	2	1	-1	0.2	0.9	3	5	1	0	137		5543	4546	5715		YML027W	YOR028C	YJR003C		YOX1	CIN5	YJR003C
4.9929	2	1	-1	0.2	0.9	5	5	5	1	137		5543	4546	1943		YML027W	YOR028C	YER038C		YOX1	CIN5	KRE29
4.9356	3	1	-2	-0.2	1	5	5	5	1	138		5543	5488	2604		YML027W	YGL073W	YKL051W		YOX1	HSF1	SFK1
4.465	3	1	-2	-0.2	1	4	4	4	1	138		5543	5488	3018		YML027W	YGL073W	YKL052C		YOX1	HSF1	ASK1
3.8709	3	1	-2	-0.2	1	4	5	3	0	138		5543	5488	5964		YML027W	YGL073W	YNL281W		YOX1	HSF1	HCH1
4.5624	4	1	-3	0.1	0	5	5	4	1	139		5543	1214	5043		YML027W	YOR344C	YDL120W		YOX1	TYE7	YFH1
4.9652	4	1	-3	0.1	0	5	5	5	1	139		5543	1214	5462		YML027W	YOR344C	YDL121C		YOX1	TYE7	YDL121C
4.9322	5	1	-4	-0.4	0.9	5	5	5	1	140		5543	6357	2183		YML027W	YLR451W	YHR207C		YOX1	LEU3	SET5
4.3692	5	1	-4	-0.4	0.9	4	5	4	1	140		5543	6357	1764		YML027W	YLR451W	YHR208W		YOX1	LEU3	BAT1
4.9397	5	1	-4	0.7	1	5	5	5	1	141		5543	4748	1373		YML027W	YOR077W	YLR363C		YOX1	RTS2	NMD4
4.7847	5	1	-4	0.7	1	5	5	5	1	141		5543	4748	950		YML027W	YOR077W	YLR364W		YOX1	RTS2	YLR364W
4.949	4	1	-3	-0.8	0.2	5	5	4	0	142		5543	3065	4397		YML027W	YNL314W	YBR002C		YOX1	DAL82	RER2
4.2216	4	1	-3	-0.8	0.2	4	4	3	0	142		5543	3065	4810		YML027W	YNL314W	YBR003W		YOX1	DAL82	COQ1
4.9385	1	4	3	-0.2	0.9	5	5	5	1	143		5543	345	3922		YML027W	YNL103W	YNL030W		YOX1	MET4	HHF2
3.1328	1	4	3	-0.2	0.9	4	4	4	1	143		5543	345	3502		YML027W	YNL103W	YNL031C		YOX1	MET4	HHT2
3.6682	3	1	-2	0.6	-0.1	4	5	4	1	144		334	1952	4828		YMR016C	YGL096W	YDL243C		SOK2	TOS8	AAD4
3.2991	3	1	-2	0.6	-0.1	4	4	4	0	144		334	1952	2787		YMR016C	YGL096W	YHL021C		SOK2	TOS8	YHL021C
4.9372	3	1	-2	0.6	-0.1	4	5	4	1	144		334	1952	4228		YMR016C	YGL096W	YDR098C		SOK2	TOS8	GRX3
4.9334	4	1	-3	-0.4	0.7	5	5	5	1	145		334	2110	1577		YMR016C	YBR182C	YKR106W		SOK2	SMP1	YKR106W
4.7574	4	1	-3	-0.4	0.7	5	5	5	1	145		334	2110	1163		YMR016C	YBR182C	YKR105C		SOK2	SMP1	YKR105C
3.4429	1	4	3	0.1	-0.4	5	5	4	0	146		334	4546	1147		YMR016C	YOR028C	YJR102C		SOK2	CIN5	VPS25
4.9301	1	4	3	0.1	-0.4	5	5	5	0	146		334	4546	1561		YMR016C	YOR028C	YJR103W		SOK2	CIN5	URA8
2.8523	1	3	2	-0.2	0.7	3	4	3	1	147		334	935	2352		YMR016C	YKL043W	YER033C		SOK2	PHD1	ZRG8
4.8372	1	3	2	-0.2	0.7	4	5	4	1	147		334	935	3073		YMR016C	YKL043W	YOR107W		SOK2	PHD1	RGS2
4.9492	1	3	2	-0.2	0.7	4	5	4	1	147		334	935	1941		YMR016C	YKL043W	YER034W		SOK2	PHD1	YER034W
4.9403	5	1	-4	-0.1	0.7	5	5	5	1	148		334	6291	5106		YMR016C	YFR034C	YJL172W		SOK2	PHO4	CPS1
4.458	5	1	-4	-0.1	0.7	5	5	4	1	148		334	6291	5519		YMR016C	YFR034C	YJL173C		SOK2	PHO4	RFA3
4.9612	1	4	3	0.1	-0.7	5	5	5	1	149		6306	2419	2923		YHR084W	YLR183C	YBR083W		STE12	TOS4	TEC1
4.6177	1	4	3	0.1	-0.7	4	4	3	1	149		6306	2419	4209		YHR084W	YLR183C	YCR089W		STE12	TOS4	FIG2
4.3657	5	1	-4	0.4	0.7	4	4	4	1	150		6123	3101	2844		YJR094C	YDR207C	YMR133W		IME1	UME6	REC114
4.9344	5	1	-4	0.4	0.7	5	5	5	1	150		6123	3101	3280		YJR094C	YDR207C	YNL210W		IME1	UME6	MER1
4.9316	1	2	1	1	-0.9	5	5	5	1	151		1952	6291	4236		YGL096W	YFR034C	YDR474C		TOS8	PHO4
3.5389	1	2	1	1	-0.9	4	4	3	1	151		1952	6291	6090		YGL096W	YFR034C	YFL009W		TOS8	PHO4	CDC4
3.6286	1	2	1	1	-0.9	4	4	3	1	151		1952	6291	6091		YGL096W	YFR034C	YFL010C		TOS8	PHO4	WWM1
3.2461	2	1	-1	-0.4	1	4	5	2	0	152		1952	2419	356		YGL096W	YLR183C	YOL072W		TOS8	TOS4	THP1
4.4671	2	1	-1	-0.4	1	5	5	4	1	152		1952	2419	783		YGL096W	YLR183C	YOL073C		TOS8	TOS4	YOL073C
4.9649	2	1	-1	-0.4	1	5	5	5	1	152		1952	2419	5153		YGL096W	YLR183C	YNL051W		TOS8	TOS4	COG5
4.939	3	1	-2	0.8	0.3	5	5	5	1	153		2419	3200	3323		YLR183C	YGL237C	YBR244W		TOS4	HAP2	GPX2
2.941	3	1	-2	0.8	0.3	5	5	5	1	153		2419	3200	5017		YLR183C	YGL237C	YBR243C		TOS4	HAP2	ALG7
1.8494	1	4	3	-0.1	0.8	2	4	1	0	154		2419	1541	2441		YLR183C	YHR006W	YNL070W		TOS4	STP2	TOM7
4.935	1	4	3	-0.1	0.8	5	5	5	1	154		2419	1541	5087		YLR183C	YHR006W	YGR199W		TOS4	STP2	PMT6
4.9951	1	4	3	-0.9	0.1	5	5	5	0	155		2419	57	2793		YLR183C	YEL009C	YHR019C		TOS4	GCN4	DED81
4.0219	1	4	3	-0.9	0.1	5	5	5	0	155		2419	57	3215		YLR183C	YEL009C	YHR020W		TOS4	GCN4	YHR020W
3.7454	1	4	3	-0.9	0.1	4	5	2	1	155		2419	57	1271		YLR183C	YEL009C	YBR119W		TOS4	GCN4	MUD1
4.8652	2	1	-1	0.1	0.5	5	5	5	1	156		2419	249	3247		YLR183C	YDR310C	YLL004W		TOS4	SUM1	ORC3
4.7717	2	1	-1	0.1	0.5	4	5	4	1	156		2419	249	2825		YLR183C	YDR310C	YLL005C		TOS4	SUM1	SPO75
4.9413	3	1	-2	-0.7	0.2	5	5	5	0	157		991	345	2003		YPL038W	YNL103W	YLR180W		MET31	MET4	SAM1
4.8871	3	1	-2	-0.7	0.2	5	5	5	0	157		991	345	2417		YPL038W	YNL103W	YLR179C		MET31	MET4	YLR179C
4.8672	4	1	-3	-0.4	0.6	5	5	5	1	158		57	6291	1983		YEL009C	YFR034C	YJL200C		GCN4	PHO4	ACO2
4.7455	4	1	-3	-0.4	0.6	5	5	5	1	158		57	6291	1621		YEL009C	YFR034C	YOR337W		GCN4	PHO4	TEA1
4.5066	3	1	-2	0.1	1	5	5	5	1	159		57	249	2403		YEL009C	YDR310C	YJR028W		GCN4	SUM1	YJR028W
3.4198	3	1	-2	0.1	1	4	4	4	1	159		57	249	1988		YEL009C	YDR310C	YJR025C		GCN4	SUM1	BNA1
4.183	3	1	-2	0.1	1	4	5	4	1	159		57	249	397		YEL009C	YDR310C	YJR029W		GCN4	SUM1	YJR029W
4.8469	3	1	-2	0.1	1	5	5	5	1	159		57	249	2402		YEL009C	YDR310C	YJR026W		GCN4	SUM1	YJR026W
4.0874	3	1	-2	0.1	1	5	5	5	1	159		57	249	824		YEL009C	YDR310C	YJR027W		GCN4	SUM1	YJR027W
3.7981	1	5	4	0	0.1	5	5	4	0	160		57	1944	238		YEL009C	YER040W	YDL170W		GCN4	GLN3	UGA3
4.8831	1	5	4	0	0.1	5	5	5	1	160		57	1944	661		YEL009C	YER040W	YDL171C		GCN4	GLN3	GLT1
4.9405	1	4	3	0.4	0.6	5	5	5	1	161		5770	249	1344		YOL067C	YDR310C	YJL038C		RTG1	SUM1	YJL038C
4.3422	1	4	3	0.4	0.6	5	5	5	1	161		5770	249	921		YOL067C	YDR310C	YJL037W		RTG1	SUM1	YJL037W
3.7342	1	1	0	0.1	-0.6	2	5	2	1	162		3830	4546	3022		YDR259C	YOR028C	YLL052C		YAP6	CIN5	AQY2
3.2927	1	1	0	0.1	-0.6	3	4	3	0	162		3830	4546	6500		YDR259C	YOR028C	YFL004W		YAP6	CIN5	VTC2
3.9615	1	1	0	0.1	-0.6	2	5	2	1	162		3830	4546	537		YDR259C	YOR028C	YLR121C		YAP6	CIN5	YPS3
3.4824	1	1	0	0.1	-0.6	3	5	3	0	162		3830	4546	2608		YDR259C	YOR028C	YLL053C		YAP6	CIN5	YLL053C
4.9536	1	1	0	0.1	-0.6	5	5	5	1	162		3830	4546	5165		YDR259C	YOR028C	YOR178C		YAP6	CIN5	GAC1
4.2696	1	1	0	0.1	-0.6	3	5	3	0	162		3830	4546	4936		YDR259C	YOR028C	YNL180C		YAP6	CIN5	RHO5
4.4092	4	1	-3	0.2	0.3	5	5	5	1	163		935	4546	5669		YKL043W	YOR028C	YDR343C		PHD1	CIN5	HXT6
4.5013	4	1	-3	0.2	0.3	5	5	5	1	163		935	4546	6245		YKL043W	YOR028C	YBR157C		PHD1	CIN5	ICS2

## Sheet: three_reg
the results of three-regulator-to-one-target-gene motifs in the glucose pulse perturbation dataset for the manuscript by He et al (2007) Shifted cumulative activity of transcription factors as a mechanism of quantitative gene regulation
in the column the holistic relationship between the assembled profile of regulators and that of target gene, 1 represent positive relationship and 0 represent negative relationship
indexes (row number) for regulators or target genes is for identification of genes transcriptional expressional profile in the calculation by programs.
local clustering coefficient	function time point of regulator 1	function time point of regulator 2	function time point of regulator 3	time shift between regualtor 1 and 2	time shift between the assembled regulator (by 1 and 2) and regulator 3	conversion efficiency of regualtor1	conversion efficiency of regualtor2	conversion efficiency of regualtor3	end time point of the alignment in the assembled transcriptional expression profile of regulators	end time point of the alignment in the transcriptional expression profile of target gene	number of time points matched between the assembled profile and that of the target gene	the holistic relationship between the assembled profile of regulators and that of target gene	index of the convergence mode		index (row number) of regulator 1 in the expression data	index (row number) of regulator 2 in the expression data	index (row number) of regulator 3 in the expression data	index (row number) of target gene in the expression data		systematic name of regualtor 1	systematic name of regualtor 2	systematic name of regualtor 3	systematic name of target gene		standard name of regualtor 1	standard name of regualtor 2	standard name of regualtor 3	standard name of target gene
4.93273	2	4	1	2	-1	0.9	-0.6	-0.5	5	5	3	0	1		6116	991	345	3665		YIR023W	YPL038W	YNL103W	YJL210W		DAL81	MET31	MET4	PEX2
4.76939	2	4	1	2	-1	0.9	-0.6	-0.5	5	5	5	0	1		6116	991	345	3666		YIR023W	YPL038W	YNL103W	YJL212C		DAL81	MET31	MET4	OPT1
4.9347	2	1	4	-1	3	-0.2	-0.8	0.9	5	5	5	1	2		2440	3699	6186	4097		YNL068C	YMR043W	YOR372C	YLR189C		FKH2	MCM1	NDD1	ATG26
4.9699	2	1	4	-1	3	-0.2	-0.8	0.9	5	5	5	1	2		2440	3699	6186	2215		YNL068C	YMR043W	YOR372C	YLR131C		FKH2	MCM1	NDD1	ACE2
1.63969	2	1	4	-1	3	-0.2	-0.8	0.9	5	5	5	0	2		2440	3699	6186	603		YNL068C	YMR043W	YOR372C	YML052W		FKH2	MCM1	NDD1	SUR7
4.82072	2	1	4	-1	3	-0.2	-0.8	0.9	5	5	5	1	2		2440	3699	6186	3355		YNL068C	YMR043W	YOR372C	YAR018C		FKH2	MCM1	NDD1	KIN3
3.62633	2	1	4	-1	3	-0.2	-0.8	0.9	5	5	4	1	2		2440	3699	6186	1013		YNL068C	YMR043W	YOR372C	YDR150W		FKH2	MCM1	NDD1	NUM1
4.7601	2	1	4	-1	3	-0.2	-0.8	0.9	5	5	5	1	2		2440	3699	6186	549		YNL068C	YMR043W	YOR372C	YML053C		FKH2	MCM1	NDD1	YML053C
4.78021	2	1	4	-1	3	-0.2	-0.8	0.9	4	4	4	1	2		2440	3699	6186	3683		YNL068C	YMR043W	YOR372C	YLR190W		FKH2	MCM1	NDD1	MMR1
4.95878	2	1	4	-1	3	-0.2	-0.8	0.9	5	5	5	1	2		2440	3699	6186	5482		YNL068C	YMR043W	YOR372C	YGL021W		FKH2	MCM1	NDD1	ALK1
4.71638	2	1	4	-1	3	-0.2	-0.8	0.9	4	4	4	1	2		2440	3699	6186	5277		YNL068C	YMR043W	YOR372C	YGL116W		FKH2	MCM1	NDD1	CDC20
4.93138	5	1	2	-4	1	0.5	-1	0.1	5	5	5	1	3		2440	3314	3283	1808		YNL068C	YPR104C	YNL216W	YML063W		FKH2	FHL1	RAP1	RPS1B
4.59897	5	1	2	-4	1	0.5	-1	0.1	5	5	5	1	3		2440	3314	3283	2229		YNL068C	YPR104C	YNL216W	YML064C		FKH2	FHL1	RAP1	TEM1
3.73767	1	2	4	1	3	0.3	-0.2	0.8	4	5	4	1	4		2440	3386	2004	6252		YNL068C	YDL056W	YLR182W	YDL017W		FKH2	MBP1	SWI6	CDC7
4.01256	1	2	4	1	3	0.3	-0.2	0.8	4	4	3	1	4		2440	3386	2004	5842		YNL068C	YDL056W	YLR182W	YDL018C		FKH2	MBP1	SWI6	ERP3
3.45884	1	2	4	1	3	0.3	-0.2	0.8	4	4	4	1	4		2440	3386	2004	1294		YNL068C	YDL056W	YLR182W	YDR115W		FKH2	MBP1	SWI6	YDR115W
4.93197	1	2	4	1	3	0.3	-0.2	0.8	5	5	5	1	4		2440	3386	2004	1591		YNL068C	YDL056W	YLR182W	YMR076C		FKH2	MBP1	SWI6	PDS5
4.72691	1	5	1	4	0	0.5	-0.2	-0.4	4	4	3	1	5		2440	3219	6186	4366		YNL068C	YIL131C	YOR372C	YDR325W		FKH2	FKH1	NDD1	YCG1
4.00926	1	5	1	4	0	0.5	-0.2	-0.4	4	4	4	1	5		2440	3219	6186	4605		YNL068C	YIL131C	YOR372C	YBR139W		FKH2	FKH1	NDD1	YBR139W
4.59424	1	5	1	4	0	0.5	-0.2	-0.4	5	5	4	1	5		2440	3219	6186	4670		YNL068C	YIL131C	YOR372C	YGR092W		FKH2	FKH1	NDD1	DBF2
4.27197	1	5	1	4	0	0.5	-0.2	-0.4	5	5	4	1	5		2440	3219	6186	1936		YNL068C	YIL131C	YOR372C	YDR324C		FKH2	FKH1	NDD1	UTP4
4.93745	1	5	1	4	0	0.5	-0.2	-0.4	4	4	4	1	5		2440	3219	6186	4205		YNL068C	YIL131C	YOR372C	YBR138C		FKH2	FKH1	NDD1	YBR138C
4.9379	1	4	1	3	0	-0.9	0.2	-0.7	5	5	5	0	6		2440	57	1803	1564		YNL068C	YEL009C	YML007W	YJR109C		FKH2	GCN4	YAP1	CPA2
3.06465	1	4	1	3	0	-0.9	0.2	-0.7	3	4	3	0	6		2440	57	1803	1151		YNL068C	YEL009C	YML007W	YJR110W		FKH2	GCN4	YAP1	YMR1
4.90747	1	1	3	0	2	0.3	-0.8	-0.2	5	5	5	1	7		2440	1299	5543	4460		YNL068C	YDR451C	YML027W	YGL256W		FKH2	YHP1	YOX1	ADH4
4.93852	1	1	3	0	2	0.3	-0.8	-0.2	5	5	5	1	7		2440	1299	5543	4867		YNL068C	YDR451C	YML027W	YGL257C		FKH2	YHP1	YOX1	MNT2
3.78181	1	2	1	1	0	7.45058e-08	-0.0999999	-0.8	4	4	3	1	8		2440	1277	5488	5628		YNL068C	YCR065W	YGL073W	YBL032W		FKH2	HCM1	HSF1	HEK2
4.93191	1	2	1	1	0	7.45058e-08	-0.0999999	-0.8	5	5	5	1	8		2440	1277	5488	5219		YNL068C	YCR065W	YGL073W	YBL033C		FKH2	HCM1	HSF1	RIB1
4.94883	2	3	1	1	-1	0.8	0.7	-0.2	5	5	5	1	9		1558	1304	3182	5907		YJR060W	YDR501W	YDR421W	YHR137W		CBF1	PLM2	ARO80	ARO9
3.36193	2	3	1	1	-1	0.8	0.7	-0.2	3	4	3	0	9		1558	1304	3182	6313		YJR060W	YDR501W	YDR421W	YHR136C		CBF1	PLM2	ARO80	SPL2
3.85142	2	1	2	-1	1	-0.4	0.5	0.3	4	5	4	1	10		1558	3699	334	912		YJR060W	YMR043W	YMR016C	YHR099W		CBF1	MCM1	SOK2	TRA1
4.93101	2	1	2	-1	1	-0.4	0.5	0.3	4	4	4	1	10		1558	3699	334	1335		YJR060W	YMR043W	YMR016C	YHR098C		CBF1	MCM1	SOK2	SFB3
3.39789	1	2	3	1	2	7.45058e-08	-0.0999999	-0.7	3	4	3	1	11		4287	4095	1944	2293		YKL015W	YKR034W	YER040W	YHR037W		PUT3	DAL80	GLN3	PUT2
4.99713	1	2	3	1	2	7.45058e-08	-0.0999999	-0.7	5	5	5	0	11		4287	4095	1944	3478		YKL015W	YKR034W	YER040W	YLR142W		PUT3	DAL80	GLN3	PUT1
4.93481	2	1	4	-1	3	0.9	-0.8	-0.9	4	4	4	1	12		3843	3314	3283	62		YGL013C	YPR104C	YNL216W	YEL054C		PDR1	FHL1	RAP1	RPL12A
4.93584	2	1	4	-1	3	0.9	-0.8	-0.9	5	5	5	1	12		3843	3314	3283	264		YGL013C	YPR104C	YNL216W	YER074W		PDR1	FHL1	RAP1	RPS24A
3.98066	1	3	4	2	3	-0.6	0.1	0.3	5	5	5	1	13		3219	5368	3463	1475		YIL131C	YOL108C	YKL112W	YBR029C		FKH1	INO4	ABF1	CDS1
4.93146	1	3	4	2	3	-0.6	0.1	0.3	5	5	5	1	13		3219	5368	3463	2721		YIL131C	YOL108C	YKL112W	YBR030W		FKH1	INO4	ABF1	YBR030W
4.80836	1	3	1	2	0	-0.5	0.8	-0.6	5	5	4	1	14		4816	3283	249	1926		YBR049C	YNL216W	YDR310C	YDL186W		REB1	RAP1	SUM1	YDL186W
4.94213	1	3	1	2	0	-0.5	0.8	-0.6	5	5	5	1	14		4816	3283	249	1927		YBR049C	YNL216W	YDR310C	YDL188C		REB1	RAP1	SUM1	PPH22
3.51886	1	1	2	0	1	0.6	-1	0.4	2	5	2	0	15		4816	6328	3463	6141		YBR049C	YKL032C	YKL112W	YLL033W		REB1	IXR1	ABF1	YLL033W
4.93388	1	1	2	0	1	0.6	-1	0.4	5	5	5	1	15		4816	6328	3463	6560		YBR049C	YKL032C	YKL112W	YLL034C		REB1	IXR1	ABF1	RIX7
4.93114	1	3	5	2	4	0.1	0.6	-0.4	5	5	5	1	16		4816	3314	3283	4479		YBR049C	YPR104C	YNL216W	YIL148W		REB1	FHL1	RAP1	RPL40A
4.62197	1	3	5	2	4	0.1	0.6	-0.4	4	4	4	1	16		4816	3314	3283	820		YBR049C	YPR104C	YNL216W	YIL149C		REB1	FHL1	RAP1	MLP2
4.15751	5	1	5	-4	4	0.3	0.5	-0.7	5	5	5	1	17		4816	1304	2419	5563		YBR049C	YDR501W	YLR183C	YNR039C		REB1	PLM2	TOS4	ZRG17
4.93023	5	1	5	-4	4	0.3	0.5	-0.7	5	5	5	1	17		4816	1304	2419	1446		YBR049C	YDR501W	YLR183C	YNR040W		REB1	PLM2	TOS4	YNR040W
4.93155	5	1	3	-4	2	-0.2	0.5	0.3	5	5	5	1	18		4816	3393	1435	1497		YBR049C	YDL106C	YDR146C	YDL225W		REB1	PHO2	SWI5	SHS1
4.4663	5	1	3	-4	2	-0.2	0.5	0.3	5	5	2	1	18		4816	3393	1435	1081		YBR049C	YDL106C	YDR146C	YDL226C		REB1	PHO2	SWI5	GCS1
3.88956	4	2	1	-2	-1	-0.0999999	0.5	0.1	2	5	2	0	19		4816	4116	755	1310		YBR049C	YMR042W	YML099C	YFL023W		REB1	ARG80	ARG81	BUD27
4.97514	4	2	1	-2	-1	-0.0999999	0.5	0.1	5	5	5	1	19		4816	4116	755	606		YBR049C	YMR042W	YML099C	YFL024C		REB1	ARG80	ARG81	EPL1
3.39866	3	1	1	-2	0	-0.2	0.7	-0.3	3	5	2	1	20		4816	6186	3463	3643		YBR049C	YOR372C	YKL112W	YGR231C		REB1	NDD1	ABF1	PHB2
4.9443	3	1	1	-2	0	-0.2	0.7	-0.3	5	5	5	0	20		4816	6186	3463	4058		YBR049C	YOR372C	YKL112W	YGR232W		REB1	NDD1	ABF1	NAS6
4.10589	1	2	2	1	1	-1	0.2	-0.6	4	4	3	1	21		4834	3182	991	2176		YDR043C	YDR421W	YPL038W	YHR157W		NRG1	ARO80	MET31	REC104
4.93251	1	2	2	1	1	-1	0.2	-0.6	5	5	5	1	21		4834	3182	991	1756		YDR043C	YDR421W	YPL038W	YHR156C		NRG1	ARO80	MET31	LIN1
4.93884	3	1	2	-2	1	0.8	-0.0999999	-0.6	5	5	5	1	22		4834	3830	4546	6600		YDR043C	YDR259C	YOR028C	YOL157C		NRG1	YAP6	CIN5	YOL157C
3.75345	3	1	2	-2	1	0.8	-0.0999999	-0.6	4	5	3	0	22		4834	3830	4546	1139		YDR043C	YDR259C	YOR028C	YIL170W		NRG1	YAP6	CIN5	HXT12
4.35086	3	1	2	-2	1	0.8	-0.0999999	-0.6	4	5	4	0	22		4834	3830	4546	1405		YDR043C	YDR259C	YOR028C	YOR049C		NRG1	YAP6	CIN5	RSB1
4.93197	5	1	2	-4	1	0.7	0.6	-0.2	5	5	5	0	23		4834	1304	2419	284		YDR043C	YDR501W	YLR183C	YIL019W		NRG1	PLM2	TOS4	FAF1
4.23688	5	1	2	-4	1	0.7	0.6	-0.2	2	5	2	0	23		4834	1304	2419	713		YDR043C	YDR501W	YLR183C	YIL020C		NRG1	PLM2	TOS4	HIS6
4.93184	1	2	1	1	0	-0.5	0.6	0.3	4	4	4	1	24		4116	755	57	93		YMR042W	YML099C	YEL009C	YJL088W		ARG80	ARG81	GCN4	ARG3
3.938	1	2	1	1	0	-0.5	0.6	0.3	2	5	2	1	24		4116	755	57	4539		YMR042W	YML099C	YEL009C	YOL140W		ARG80	ARG81	GCN4	ARG8
3.7391	3	3	1	0	-2	-0.3	0.2	-0.3	3	4	3	0	25		1871	1160	3200	4962		YGL071W	YKR099W	YGL237C	YPL019C		RCS1	BAS1	HAP2	VTC3
4.93992	3	3	1	0	-2	-0.3	0.2	-0.3	5	5	5	1	25		1871	1160	3200	4556		YGL071W	YKR099W	YGL237C	YPL018W		RCS1	BAS1	HAP2	CTF19
4.44514	1	1	5	0	4	0.1	0.9	-0.4	5	5	5	1	26		1871	1763	3386	2783		YGL071W	YHR206W	YDL056W	YHL013C		RCS1	SKN7	MBP1	OTU2
4.9318	1	1	5	0	4	0.1	0.9	-0.4	5	5	5	1	26		1871	1763	3386	1537		YGL071W	YHR206W	YDL056W	YHL012W		RCS1	SKN7	MBP1	YHL012W
4.8435	1	3	1	2	0	-0.9	0.1	7.45058e-08	5	5	5	1	27		1763	249	3884	4890		YHR206W	YDR310C	YKL109W	YJR078W		SKN7	SUM1	HAP4	BNA2
4.74387	1	3	1	2	0	-0.9	0.1	7.45058e-08	5	5	4	1	27		1763	249	3884	4487		YHR206W	YDR310C	YKL109W	YJR079W		SKN7	SUM1	HAP4	YJR079W
4.94275	1	3	1	2	0	-0.9	0.1	7.45058e-08	5	5	5	1	27		1763	249	3884	4486		YHR206W	YDR310C	YKL109W	YJR077C		SKN7	SUM1	HAP4	MIR1
4.79953	3	3	1	0	-2	-0.4	0.1	0.5	4	5	4	1	28		1763	57	935	2846		YHR206W	YEL009C	YKL043W	YMR137C		SKN7	GCN4	PHD1	PSO2
4.94604	3	3	1	0	-2	-0.4	0.1	0.5	4	5	4	1	28		1763	57	935	3271		YHR206W	YEL009C	YKL043W	YMR138W		SKN7	GCN4	PHD1	CIN4
4.37185	1	3	2	2	1	0.8	0.3	-0.2	4	5	4	1	29		1763	6186	2419	5729		YHR206W	YOR372C	YLR183C	YKR044W		SKN7	NDD1	TOS4	UIP5
4.94729	1	3	2	2	1	0.8	0.3	-0.2	5	5	5	1	29		1763	6186	2419	957		YHR206W	YOR372C	YLR183C	YMR173W		SKN7	NDD1	TOS4	DDR48
4.09198	1	3	2	2	1	0.8	0.3	-0.2	4	5	4	1	29		1763	6186	2419	5329		YHR206W	YOR372C	YLR183C	YKR043C		SKN7	NDD1	TOS4	YKR043C
2.23733	1	2	5	1	4	0.7	0.1	-0.9	4	5	4	1	30		4889	3314	3283	6493		YIR018W	YPR104C	YNL216W	YDR449C		YAP5	FHL1	RAP1	UTP6
1.87367	1	2	5	1	4	0.7	0.1	-0.9	4	4	1	1	30		4889	3314	3283	6202		YIR018W	YPR104C	YNL216W	YPR131C		YAP5	FHL1	RAP1	NAT3
4.23263	1	2	5	1	4	0.7	0.1	-0.9	4	5	4	1	30		4889	3314	3283	1247		YIR018W	YPR104C	YNL216W	YMR143W		YAP5	FHL1	RAP1	RPS16A
4.94157	1	2	5	1	4	0.7	0.1	-0.9	4	4	4	1	30		4889	3314	3283	6625		YIR018W	YPR104C	YNL216W	YPR132W		YAP5	FHL1	RAP1	RPS23B
4.34111	1	2	5	1	4	0.7	0.1	-0.9	4	5	4	1	30		4889	3314	3283	871		YIR018W	YPR104C	YNL216W	YDR450W		YAP5	FHL1	RAP1	RPS18A
4.93212	1	2	5	1	4	0.7	0.1	-0.9	4	4	4	1	30		4889	3314	3283	5175		YIR018W	YPR104C	YNL216W	YOR234C		YAP5	FHL1	RAP1	RPL33B
4.46116	1	2	5	1	4	0.7	0.1	-0.9	5	5	5	1	30		4889	3314	3283	2181		YIR018W	YPR104C	YNL216W	YHR203C		YAP5	FHL1	RAP1	RPS4B
4.93627	1	2	5	1	4	0.7	0.1	-0.9	5	5	5	1	30		4889	3314	3283	1653		YIR018W	YPR104C	YNL216W	YMR142C		YAP5	FHL1	RAP1	RPL13B
4.01733	1	2	5	1	4	0.7	0.1	-0.9	4	5	4	1	30		4889	3314	3283	1762		YIR018W	YPR104C	YNL216W	YHR204W		YAP5	FHL1	RAP1	MNL1
4.80779	2	1	2	-1	1	0.8	0.8	-0.3	5	5	5	1	31		4889	6337	1384	889		YIR018W	YLR013W	YMR182C	YFL062W		YAP5	GAT3	RGM1	COS4
4.9338	2	1	2	-1	1	0.8	0.8	-0.3	5	5	5	1	31		4889	6337	1384	1354		YIR018W	YLR013W	YMR182C	YJR161C		YAP5	GAT3	RGM1	COS5
3.83695	5	1	5	-4	4	0.3	-0.9	-0.2	4	5	3	1	32		4889	6337	1435	890		YIR018W	YLR013W	YDR146C	YFL064C		YAP5	GAT3	SWI5	YFL064C
4.93118	5	1	5	-4	4	0.3	-0.9	-0.2	5	5	5	1	32		4889	6337	1435	1312		YIR018W	YLR013W	YDR146C	YFL065C		YAP5	GAT3	SWI5	YFL065C
4.00383	2	1	3	-1	2	-0.5	0.8	7.45058e-08	2	5	2	0	33		4889	6337	4698	1798		YIR018W	YLR013W	YKL062W	YLR464W		YAP5	GAT3	MSN4	YLR464W
4.94327	2	1	3	-1	2	-0.5	0.8	7.45058e-08	5	5	5	1	33		4889	6337	4698	1799		YIR018W	YLR013W	YKL062W	YLR466W		YAP5	GAT3	MSN4	YRF1-4
4.93878	2	1	1	-1	0	0.7	-1	-0.5	5	5	5	1	34		1304	5488	2419	5086		YDR501W	YGL073W	YLR183C	YGR197C		PLM2	HSF1	TOS4	SNG1
4.13004	2	1	1	-1	0	0.7	-1	-0.5	5	5	4	1	34		1304	5488	2419	5500		YDR501W	YGL073W	YLR183C	YGR198W		PLM2	HSF1	TOS4	YGR198W
4.94199	1	1	2	0	1	-0.8	0.2	0.4	5	5	5	1	35		1304	3575	1944	2746		YDR501W	YBL021C	YER040W	YDR030C		PLM2	HAP3	GLN3	RAD28
4.39092	1	1	2	0	1	-0.8	0.2	0.4	4	5	4	1	35		1304	3575	1944	3168		YDR501W	YBL021C	YER040W	YDR031W		PLM2	HAP3	GLN3	YDR031W
4.93157	2	5	1	3	-1	0.7	0.5	-0.9	5	5	5	1	36		1304	3386	4698	1719		YDR501W	YDL056W	YKL062W	YDR228C		PLM2	MBP1	MSN4	PCF11
4.49067	2	5	1	3	-1	0.7	0.5	-0.9	4	4	3	1	36		1304	3386	4698	2142		YDR501W	YDL056W	YKL062W	YDR229W		PLM2	MBP1	MSN4	IVY1
4.34113	1	5	5	4	4	0.8	0.5	-0.0999999	4	4	4	1	37		1304	1299	1277	3615		YDR501W	YDR451C	YCR065W	YDR286C		PLM2	YHP1	HCM1	YDR286C
4.93252	1	5	5	4	4	0.8	0.5	-0.0999999	5	5	5	1	37		1304	1299	1277	4030		YDR501W	YDR451C	YCR065W	YDR287W		PLM2	YHP1	HCM1	YDR287W
3.8276	1	1	3	0	2	0.5	0.1	-0.0999999	3	4	3	0	38		4040	1299	3386	2105		YER088C	YDR451C	YDL056W	YAR008W		DOT6	YHP1	MBP1	SEN34
4.93656	1	1	3	0	2	0.5	0.1	-0.0999999	4	5	4	0	38		4040	1299	3386	1674		YER088C	YDR451C	YDL056W	YAR007C		DOT6	YHP1	MBP1	RFA1
4.10427	5	1	2	-4	1	-0.6	0.5	0.4	5	5	5	1	39		3314	6186	3283	3313		YPR104C	YOR372C	YNL216W	YPR102C		FHL1	NDD1	RAP1	RPL11A
4.93167	5	1	2	-4	1	-0.6	0.5	0.4	5	5	5	1	39		3314	6186	3283	2888		YPR104C	YOR372C	YNL216W	YPR103W		FHL1	NDD1	RAP1	PRE2
4.94196	1	2	3	1	2	-1	-0.6	0.4	5	5	5	1	40		3314	1299	3283	2452		YPR104C	YDR451C	YNL216W	YOL040C		FHL1	YHP1	RAP1	RPS15
4.87047	1	2	3	1	2	-1	-0.6	0.4	5	5	5	1	40		3314	1299	3283	2035		YPR104C	YDR451C	YNL216W	YOL039W		FHL1	YHP1	RAP1	RPP2A
4.93179	1	1	2	0	1	0.1	0.2	-0.4	5	5	5	1	41		3314	6328	6352	316		YPR104C	YKL032C	YLR403W	YLR166C		FHL1	IXR1	SFP1	SEC10
3.86945	1	1	2	0	1	0.1	0.2	-0.4	5	5	5	0	41		3314	6328	6352	746		YPR104C	YKL032C	YLR403W	YLR167W		FHL1	IXR1	SFP1	RPS31
4.71789	4	5	1	1	-3	-0.5	0.7	-1	4	4	4	1	42		3314	3283	2059	3795		YPR104C	YNL216W	YPL248C	YBR188C		FHL1	RAP1	GAL4	NTC20
4.93175	4	5	1	1	-3	-0.5	0.7	-1	5	5	5	1	42		3314	3283	2059	3363		YPR104C	YNL216W	YPL248C	YBR189W		FHL1	RAP1	GAL4	RPS9B
3.7998	5	2	1	-3	-1	-0.4	0.1	-0.0999999	4	4	4	0	43		3314	3283	991	727		YPR104C	YNL216W	YPL038W	YJL191W		FHL1	RAP1	MET31	RPS14B
4.93048	5	2	1	-3	-1	-0.4	0.1	-0.0999999	5	5	5	1	43		3314	3283	991	296		YPR104C	YNL216W	YPL038W	YJL192C		FHL1	RAP1	MET31	SOP4
4.06298	2	1	5	-1	4	-0.7	0.3	-0.5	4	5	4	0	44		3314	1277	2419	1469		YPR104C	YCR065W	YLR183C	YBL092W		FHL1	HCM1	TOS4	RPL32
4.93023	2	1	5	-1	4	-0.7	0.3	-0.5	5	5	5	1	44		3314	1277	2419	1048		YPR104C	YCR065W	YLR183C	YBL093C		FHL1	HCM1	TOS4	ROX3
4.99955	2	1	2	-1	1	-0.6	0.2	-0.9	5	5	5	0	45		3314	5543	1803	115		YPR104C	YML027W	YML007W	YLR074C		FHL1	YOX1	YAP1	BUD20
4.99829	2	1	2	-1	1	-0.6	0.2	-0.9	5	5	5	0	45		3314	5543	1803	532		YPR104C	YML027W	YML007W	YLR075W		FHL1	YOX1	YAP1	RPL10
4.11096	3	1	4	-2	3	0.7	0.6	-1	4	5	4	0	46		5406	3699	1277	375		YJL206C	YMR043W	YCR065W	YPL276W		YJL206C	MCM1	HCM1	YPL276W
4.97336	3	1	4	-2	3	0.7	0.6	-1	5	5	5	0	46		5406	3699	1277	804		YJL206C	YMR043W	YCR065W	YPL277C		YJL206C	MCM1	HCM1	YPL277C
4.93096	3	4	1	1	-2	0.7	-0.2	0.1	5	5	5	1	47		5406	3699	5543	1627		YJL206C	YMR043W	YML027W	YOR389W		YJL206C	MCM1	YOX1	YOR389W
2.80235	3	4	1	1	-2	0.7	-0.2	0.1	4	5	3	1	47		5406	3699	5543	1218		YJL206C	YMR043W	YML027W	YOR388C		YJL206C	MCM1	YOX1	FDH1
4.93001	1	4	3	3	2	-0.0999999	0.5	-0.9	4	4	4	1	48		1435	4698	5697	4070		YDR146C	YKL062W	YGR288W	YIL050W		SWI5	MSN4	MAL13	PCL7
4.9319	1	4	3	3	2	-0.0999999	0.5	-0.9	5	5	5	1	48		1435	4698	5697	3657		YDR146C	YKL062W	YGR288W	YIL051C		SWI5	MSN4	MAL13	MMF1
4.27053	1	4	4	3	3	-0.6	0.2	0.1	3	5	3	0	49		6186	1277	334	930		YOR372C	YCR065W	YMR016C	YJR156C		NDD1	HCM1	SOK2	THI11
4.14824	1	4	4	3	3	-0.6	0.2	0.1	2	5	2	1	49		6186	1277	334	3927		YOR372C	YCR065W	YMR016C	YNL040W		NDD1	HCM1	SOK2	YNL040W
3.89614	1	4	4	3	3	-0.6	0.2	0.1	2	5	2	1	49		6186	1277	334	5149		YOR372C	YCR065W	YMR016C	YNL041C		NDD1	HCM1	SOK2	COG6
4.95019	1	4	4	3	3	-0.6	0.2	0.1	5	5	5	1	49		6186	1277	334	377		YOR372C	YCR065W	YMR016C	YPL280W		NDD1	HCM1	SOK2	HSP32
2.93891	1	4	4	3	3	-0.6	0.2	0.1	1	5	1	0	49		6186	1277	334	806		YOR372C	YCR065W	YMR016C	YPL281C		NDD1	HCM1	SOK2	ERR2
4.93663	5	3	1	-2	-2	0.7	-1	0.8	5	5	5	1	50		6186	1277	5543	1478		YOR372C	YCR065W	YML027W	YCL057W		NDD1	HCM1	YOX1	PRD1
3.34053	5	3	1	-2	-2	0.7	-1	0.8	3	5	2	0	50		6186	1277	5543	1061		YOR372C	YCR065W	YML027W	YCL058C		NDD1	HCM1	YOX1	FYV5
4.93657	3	4	1	1	-2	-0.2	-0.3	0.8	5	5	5	1	51		6186	3463	935	4870		YOR372C	YKL112W	YKL043W	YHL028W		NDD1	ABF1	PHD1	WSC4
3.88259	3	4	1	1	-2	-0.2	-0.3	0.8	5	5	4	1	51		6186	3463	935	4464		YOR372C	YKL112W	YKL043W	YHL029C		NDD1	ABF1	PHD1	YHL029C
3.96065	1	1	2	0	1	-0.5	0.3	-0.6	4	4	3	0	52		6186	334	1952	3748		YOR372C	YMR016C	YGL096W	YPR027C		NDD1	SOK2	TOS8	YPR027C
4.9362	1	1	2	0	1	-0.5	0.3	-0.6	5	5	5	0	52		6186	334	1952	4163		YOR372C	YMR016C	YGL096W	YPR028W		NDD1	SOK2	TOS8	YOP1
4.93372	1	5	4	4	3	-0.8	0.3	0.4	5	5	5	1	53		3283	1952	2419	2351		YNL216W	YGL096W	YLR183C	YER031C		RAP1	TOS8	TOS4	YPT31
4.58521	1	5	4	4	3	-0.8	0.3	0.4	5	5	5	1	53		3283	1952	2419	1940		YNL216W	YGL096W	YLR183C	YER032W		RAP1	TOS8	TOS4	FIR1
4.93522	1	4	5	3	4	-0.7	0.6	0.3	5	5	5	0	54		3283	1277	4546	5766		YNL216W	YCR065W	YOR028C	YOL059W		RAP1	HCM1	CIN5	GPD2
4.19639	1	4	5	3	4	-0.7	0.6	0.3	4	5	3	1	54		3283	1277	4546	5363		YNL216W	YCR065W	YOR028C	YOL060C		RAP1	HCM1	CIN5	MAM3
4.93859	3	4	1	1	-2	-0.6	-0.2	0.9	4	4	4	1	55		3463	57	3884	4287		YKL112W	YEL009C	YKL109W	YKL015W		ABF1	GCN4	HAP4	PUT3
4.94777	3	4	1	1	-2	-0.6	-0.2	0.9	5	5	5	1	55		3463	57	3884	4693		YKL112W	YEL009C	YKL109W	YKL016C		ABF1	GCN4	HAP4	ATP7
4.94259	1	1	1	0	0	0.3	-0.3	-0.2	4	5	4	1	56		3463	3200	3884	885		YKL112W	YGL237C	YKL109W	YFL018C		ABF1	HAP2	HAP4	LPD1
3.5922	1	1	1	0	0	0.3	-0.3	-0.2	5	5	3	1	56		3463	3200	3884	3435		YKL112W	YGL237C	YKL109W	YGR183C		ABF1	HAP2	HAP4	QCR9
4.93	1	3	1	2	0	0.1	0.8	-1	5	5	5	1	57		3463	334	991	4900		YKL112W	YMR016C	YPL038W	YJR137C		ABF1	SOK2	MET31	ECM17
4.78277	1	3	1	2	0	0.1	0.8	-1	5	5	5	1	57		3463	334	991	2082		YKL112W	YMR016C	YPL038W	YJR138W		ABF1	SOK2	MET31	IML1
4.53644	4	1	5	-3	4	0.5	-1	0.6	5	5	5	1	58		3463	3386	2004	3064		YKL112W	YDL056W	YLR182W	YNL312W		ABF1	MBP1	SWI6	RFA2
4.93231	4	1	5	-3	4	0.5	-1	0.6	5	5	5	1	58		3463	3386	2004	2649		YKL112W	YDL056W	YLR182W	YNL313C		ABF1	MBP1	SWI6	YNL313C
4.46654	1	1	5	0	4	-1	0.2	0.3	4	4	4	1	59		1277	334	1952	4121		YCR065W	YMR016C	YGL096W	YNL078W		HCM1	SOK2	TOS8	NIS1
4.93276	1	1	5	0	4	-1	0.2	0.3	5	5	4	1	59		1277	334	1952	3704		YCR065W	YMR016C	YGL096W	YNL079C		HCM1	SOK2	TOS8	TPM1
4.51737	1	5	1	4	0	0.9	0.4	-0.3	3	4	3	0	60		2021	5488	4698	5273		YMR037C	YGL073W	YKL062W	YER103W		MSN2	HSF1	MSN4	SSA4
4.93173	1	5	1	4	0	0.9	0.4	-0.3	5	5	5	1	60		2021	5488	4698	4911		YMR037C	YGL073W	YKL062W	YLL026W		MSN2	HSF1	MSN4	HSP104
3.42272	1	2	3	1	2	0.7	-1	-0.3	2	4	2	1	61		1098	3386	2004	959		YER111C	YDL056W	YLR182W	YMR179W		SWI4	MBP1	SWI6	SPT21
4.98878	1	2	3	1	2	0.7	-1	-0.3	5	5	5	0	61		1098	3386	2004	5543		YER111C	YDL056W	YLR182W	YML027W		SWI4	MBP1	SWI6	YOX1
2.54283	1	2	3	1	2	0.7	-1	-0.3	2	3	2	0	61		1098	3386	2004	294		YER111C	YDL056W	YLR182W	YJL186W		SWI4	MBP1	SWI6	MNN5
4.34573	1	2	3	1	2	0.7	-1	-0.3	3	5	3	1	61		1098	3386	2004	725		YER111C	YDL056W	YLR182W	YJL187C		SWI4	MBP1	SWI6	SWE1
4.87339	1	1	3	0	2	0.4	-0.9	-0.5	5	5	5	1	62		1098	3386	4546	840		YER111C	YDL056W	YOR028C	YBR070C		SWI4	MBP1	CIN5	ALG14
4.93934	1	1	3	0	2	0.4	-0.9	-0.5	5	5	5	1	62		1098	3386	4546	1265		YER111C	YDL056W	YOR028C	YBR071W		SWI4	MBP1	CIN5	YBR071W
4.95404	1	2	5	1	4	0.9	0.8	-0.7	5	5	5	0	63		3386	2004	2001	1755		YDL056W	YLR182W	YLR176C	YHR154W		MBP1	SWI6	RFX1	RTT107
3.93335	1	2	5	1	4	0.9	0.8	-0.7	2	5	2	0	63		3386	2004	2001	2174		YDL056W	YLR182W	YLR176C	YHR153C		MBP1	SWI6	RFX1	SPO16
4.9306	3	1	3	-2	2	-1	0.6	-0.8	5	5	5	1	64		5543	334	1952	521		YML027W	YMR016C	YGL096W	YKL090W		YOX1	SOK2	TOS8	CUE2
4.46825	3	1	3	-2	2	-1	0.6	-0.8	5	5	5	1	64		5543	334	1952	106		YML027W	YMR016C	YGL096W	YKL091C		YOX1	SOK2	TOS8	YKL091C
4.03489	2	4	1	2	-1	-0.6	0.2	0.3	3	5	3	1	65		4549	3575	3200	3192		YOR358W	YBL021C	YGL237C	YER174C		HAP5	HAP3	HAP2	GRX4
4.94786	2	4	1	2	-1	-0.6	0.2	0.3	5	5	5	0	65		4549	3575	3200	325		YOR358W	YBL021C	YGL237C	YLR220W		HAP5	HAP3	HAP2	CCC1
4.11886	2	4	1	2	-1	-0.6	0.2	0.3	2	5	2	0	65		4549	3575	3200	6138		YOR358W	YBL021C	YGL237C	YLL027W		HAP5	HAP3	HAP2	ISA1
4.73827	1	2	1	1	0	-0.5	-0.2	0.9	5	5	5	1	66		4549	1952	6204	428		YOR358W	YGL096W	YCR018C	YBR168W		HAP5	TOS8	SRD1	PEX32
4.93689	1	2	1	1	0	-0.5	-0.2	0.9	5	5	5	1	66		4549	1952	6204	17		YOR358W	YGL096W	YCR018C	YBR167C		HAP5	TOS8	SRD1	POP7
4.93152	1	5	3	4	2	0.9	0.5	-0.3	5	5	5	1	67		1952	2419	3475	1002		YGL096W	YLR183C	YLR098C	YPR139C		TOS8	TOS4	CHA4	VPS66
4.81134	1	5	3	4	2	0.9	0.5	-0.3	5	5	3	1	67		1952	2419	3475	1426		YGL096W	YLR183C	YLR098C	YPR140W		TOS8	TOS4	CHA4	TAZ1
4.06593	2	1	4	-1	3	0.8	0.6	-0.3	2	5	2	0	68		3575	3200	3884	1010		YBL021C	YGL237C	YKL109W	YPR191W		HAP3	HAP2	HAP4	QCR2
4.54135	2	1	4	-1	3	0.8	0.6	-0.3	4	5	4	1	68		3575	3200	3884	1720		YBL021C	YGL237C	YKL109W	YDR232W		HAP3	HAP2	HAP4	HEM1
4.30476	2	1	4	-1	3	0.8	0.6	-0.3	4	5	4	1	68		3575	3200	3884	5142		YBL021C	YGL237C	YKL109W	YML091C		HAP3	HAP2	HAP4	RPM2
4.07558	2	1	4	-1	3	0.8	0.6	-0.3	2	5	2	0	68		3575	3200	3884	1549		YBL021C	YGL237C	YKL109W	YIL125W		HAP3	HAP2	HAP4	KGD1
4.97745	2	1	4	-1	3	0.8	0.6	-0.3	5	5	5	0	68		3575	3200	3884	528		YBL021C	YGL237C	YKL109W	YKL141W		HAP3	HAP2	HAP4	SDH3
3.52072	2	1	4	-1	3	0.8	0.6	-0.3	2	5	2	0	68		3575	3200	3884	3458		YBL021C	YGL237C	YKL109W	YJL166W		HAP3	HAP2	HAP4	QCR8
