# Supplementary material for: Dynamic cumulative activity of transcription factors as a mechanism of quantitative gene regulation
Source: Genome Biol. 2007 Sep 4;8(9):R181. doi: 10.1186/gb-2007-8-9-r181 (PMC2375019; doi:10.1186/gb-2007-8-9-r181)
Supplement: Additional data file 6 — Detailed results of all the two- and three-regulator motifs in the H2O2 stress data. [file gb-2007-8-9-r181-S6.xls]

## Sheet: two_reg
the results of two-regulator-to-one-target-gene motifs in the H2O2 stress dataset for the manuscript by He et al (2007) Shifted cumulative activity of transcription factors as a mechanism of quantitative gene regulation
in the column the holistic relationship between the assembled profile of regulators and that of target gene, 1 represent positive relationship and 0 represent negative relationship
indexes (row number) for regulators or target genes is for identification of genes transcriptional expressional profile in the calculation by programs.
local clustering coefficient	function time point of regulator 1	function time point of regulator 2	time shift among the two regulators	conversion efficiency of regualtor1	conversion efficiency of regualtor2	end time point of the alignment in the assembled transcriptional expression profile of regulators	end time point of the alignment in the transcriptional expression profile of target gene	number of time points matched between the assembled profile and that of the target gene	the holistic relationship between the assembled profile of regulators and that of target gene	index of the convergence mode		index (row number) of regulator 1 in the expression data	index (row number) of regulator 2 in the expression data	index (row number) of target gene in the expression data		systematic name of regualtor 1	systematic name of regualtor 2	systematic name of target gene		standard name of regualtor 1	standard name of regualtor 2	standard name of target gene
4.0866	1	1	0	0.2	0.7	4	5	4	1	1		419	3040	2225		YBL103C	YOL067C	YLR304C		RTG3	RTG1	ACO1
4.9302	1	1	0	0.2	0.7	5	5	5	1	1		419	3040	2052		YBL103C	YOL067C	YCR005C		RTG3	RTG1	CIT2
4.1651	1	1	0	0.2	0.7	4	5	4	1	1		419	3040	5239		YBL103C	YOL067C	YOR136W		RTG3	RTG1	IDH2
3.9428	4	1	-3	0.5	-0.1	3	5	3	1	2		1450	2301	4237		YNL068C	YOR372C	YBR037C		FKH2	NDD1	SCO1
2.9857	4	1	-3	0.5	-0.1	2	4	2	0	2		1450	2301	1625		YNL068C	YOR372C	YBR092C		FKH2	NDD1	PHO3
4.9361	4	1	-3	0.5	-0.1	5	5	5	0	2		1450	2301	4064		YNL068C	YOR372C	YML050W		FKH2	NDD1	YML050W
3.6906	4	1	-3	0.5	-0.1	2	5	2	0	2		1450	2301	743		YNL068C	YOR372C	YBR038W		FKH2	NDD1	CHS2
4.1917	4	1	-3	0.5	-0.1	2	5	2	0	2		1450	2301	4261		YNL068C	YOR372C	YDR033W		FKH2	NDD1	MRH1
4.9305	5	1	-4	-1	0.8	4	5	4	1	3		1450	755	1295		YNL068C	YLR131C	YER124C		FKH2	ACE2	DSE1
4.8412	5	1	-4	-1	0.8	3	5	3	0	3		1450	755	498		YNL068C	YLR131C	YER125W		FKH2	ACE2	RSP5
2.714	3	1	-2	-1	0.3	5	5	5	0	4		155	1415	117		YIL122W	YLR183C	YGR015C		POG1	TOS4	YGR015C
4.9542	3	1	-2	-1	0.3	4	4	4	0	4		155	1415	930		YIL122W	YLR183C	YGR016W		POG1	TOS4	YGR016W
4.9657	2	1	-1	0.3	0.7	5	5	5	1	5		155	2301	4389		YIL122W	YOR372C	YKL048C		POG1	NDD1	ELM1
3.7152	2	1	-1	0.3	0.7	5	5	5	1	5		155	2301	1467		YIL122W	YOR372C	YOL034W		POG1	NDD1	SMC5
3.9635	2	1	-1	0.3	0.7	5	5	5	1	5		155	2301	3684		YIL122W	YOR372C	YKL047W		POG1	NDD1	YKL047W
4.9839	4	1	-3	0.3	-1	5	5	5	1	6		155	2998	1323		YIL122W	YML027W	YGR124W		POG1	YOX1	ASN2
4.5069	4	1	-3	0.3	-1	5	5	5	1	6		155	2998	5834		YIL122W	YML027W	YJL081C		POG1	YOX1	ARP4
4.4144	4	1	-3	0.3	-1	5	5	5	1	6		155	2998	531		YIL122W	YML027W	YGR123C		POG1	YOX1	PPT1
2.6147	4	1	-3	0.3	-1	5	5	5	1	6		155	2998	5389		YIL122W	YML027W	YDR251W		POG1	YOX1	PAM1
4.686	4	1	-3	-0.9	0.3	5	5	4	1	7		155	5355	2471		YIL122W	YBR049C	YFL039C		POG1	REB1	ACT1
4.9759	4	1	-3	-0.9	0.3	5	5	5	1	7		155	5355	2333		YIL122W	YBR049C	YGR184C		POG1	REB1	UBR1
3.6841	1	4	3	0.1	0.7	5	5	5	1	8		155	5479	1309		YIL122W	YIR018W	YGL093W		POG1	YAP5	SPC105
4.9317	1	4	3	0.1	0.7	5	5	5	1	8		155	5479	515		YIL122W	YIR018W	YGL094C		POG1	YAP5	PAN2
2.5883	1	3	2	0.8	0.1	4	4	3	0	9		985	82	5711		YJR060W	YEL009C	YBR250W		CBF1	GCN4	YBR250W
4.9316	1	3	2	0.8	0.1	5	5	5	1	9		985	82	4984		YJR060W	YEL009C	YBR249C		CBF1	GCN4	ARO4
4.9589	1	5	4	0.1	1	5	5	5	1	10		985	2998	2259		YJR060W	YML027W	YNL095C		CBF1	YOX1	YNL095C
3.5631	1	5	4	0.1	1	5	5	5	1	10		985	2998	3021		YJR060W	YML027W	YNL094W		CBF1	YOX1	APP1
4.596	1	4	3	-1	0.9	5	5	5	0	11		3388	1567	1151		YNL199C	YCR018C	YLL032C		GCR2	SRD1	YLL032C
3.8883	1	4	3	-1	0.9	4	5	4	0	11		3388	1567	3564		YNL199C	YCR018C	YDL192W		GCR2	SRD1	ARF1
4.8606	1	5	4	0.1	0.8	5	5	5	1	12		1931	1955	3107		YPR065W	YLR256W	YHR007C		ROX1	HAP1	ERG11
4.3398	1	5	4	0.1	0.8	5	5	5	0	12		1931	1955	4803		YPR065W	YLR256W	YML075C		ROX1	HAP1	HMG1
4.9381	1	5	4	0.1	0.8	5	5	5	1	12		1931	1955	4636		YPR065W	YLR256W	YDR044W		ROX1	HAP1	HEM13
4.8882	1	4	3	0.1	-0.6	5	5	5	1	13		2479	4644	1433		YGL013C	YDR146C	YML111W		PDR1	SWI5	BUL2
4.8139	1	4	3	0.1	-0.6	5	5	5	1	13		2479	4644	2983		YGL013C	YDR146C	YLR207W		PDR1	SWI5	HRD3
4.535	1	3	2	-0.7	0.6	5	5	5	1	14		1355	1796	199		YIL131C	YKL112W	YKR059W		FKH1	ABF1	TIF1
4.9447	1	3	2	-0.7	0.6	5	5	5	1	14		1355	1796	2354		YIL131C	YKL112W	YMR079W		FKH1	ABF1	SEC14
4.9323	1	3	2	-0.7	0.6	5	5	5	1	14		1355	1796	1043		YIL131C	YKL112W	YMR078C		FKH1	ABF1	CTF18
4.9303	5	1	-4	0.5	0.7	5	5	5	1	15		3177	4464	1289		YDL170W	YNL216W	YEL023C		UGA3	RAP1	YEL023C
2.6579	5	1	-4	0.5	0.7	4	5	2	1	15		3177	4464	491		YDL170W	YNL216W	YEL022W		UGA3	RAP1	GEA2
3.8259	1	4	3	-0.2	0.4	4	5	4	1	16		5355	4808	4394		YBR049C	YMR043W	YKL058W		REB1	MCM1	TOA2
4.9931	1	4	3	-0.2	0.4	5	5	5	1	16		5355	4808	4755		YBR049C	YMR043W	YKL059C		REB1	MCM1	MPE1
2.8287	1	3	2	-1	0.6	3	5	2	0	17		5355	3365	3057		YBR049C	YMR016C	YOR187W		REB1	SOK2	TUF1
4.9457	1	3	2	-1	0.6	5	5	5	0	17		5355	3365	4806		YBR049C	YMR016C	YMR039C		REB1	SOK2	SUB1
3.6315	1	3	2	-1	0.6	3	3	3	0	17		5355	3365	5553		YBR049C	YMR016C	YMR040W		REB1	SOK2	YMR040W
4.6685	1	2	1	-0.3	0.8	3	3	3	0	18		5355	516	5306		YBR049C	YGL096W	YOL004W		REB1	TOS8	SIN3
4.7114	1	2	1	-0.3	0.8	4	5	4	0	18		5355	516	4848		YBR049C	YGL096W	YOL005C		REB1	TOS8	RPB11
3.6953	3	1	-2	0.1	0.2	5	5	4	1	19		5355	888	4608		YBR049C	YDR451C	YBR237W		REB1	YHP1	PRP5
4.756	3	1	-2	0.1	0.2	5	5	5	1	19		5355	888	4319		YBR049C	YDR451C	YGL151W		REB1	YHP1	NUT1
4.9679	3	1	-2	0.1	0.2	5	5	5	1	19		5355	888	5358		YBR049C	YDR451C	YBR236C		REB1	YHP1	ABD1
4.7541	4	1	-3	-0.4	0.1	4	4	4	1	20		5355	1538	2188		YBR049C	YFR034C	YJR098C		REB1	PHO4	YJR098C
4.9373	4	1	-3	-0.4	0.1	5	5	5	1	20		5355	1538	2950		YBR049C	YFR034C	YJR099W		REB1	PHO4	YUH1
3.6099	2	1	-1	-1	0.6	5	5	4	1	21		5355	1415	958		YBR049C	YLR183C	YIL022W		REB1	TOS4	TIM44
4.9301	2	1	-1	-1	0.6	5	5	5	1	21		5355	1415	895		YBR049C	YLR183C	YEL012W		REB1	TOS4	UBC8
1.2023	2	1	-1	-1	0.6	1	1	1	0	21		5355	1415	149		YBR049C	YLR183C	YIL023C		REB1	TOS4	YIL023C
1.4452	2	1	-1	-1	0.6	5	5	3	0	21		5355	1415	1932		YBR049C	YLR183C	YPR067W		REB1	TOS4	ISA2
4.1453	2	1	-1	-1	0.6	5	5	5	1	21		5355	1415	5392		YBR049C	YLR183C	YDR257C		REB1	TOS4	SET7
4.9735	1	1	0	0.1	-0.9	5	5	5	1	22		5355	2998	1106		YBR049C	YML027W	YOR335C		REB1	YOX1	ALA1
1.4095	1	1	0	0.1	-0.9	4	5	1	0	22		5355	2998	303		YBR049C	YML027W	YOR336W		REB1	YOX1	KRE5
3.8866	1	1	0	0.1	-0.9	4	5	4	1	22		5355	2998	2867		YBR049C	YML027W	YER156C		REB1	YOX1	YER156C
3.8359	1	1	0	0.1	-0.9	4	5	2	1	22		5355	2998	2113		YBR049C	YML027W	YER157W		REB1	YOX1	COG3
4.1042	4	1	-3	-0.9	0.5	5	5	4	0	23		5355	3329	1444		YBR049C	YKR099W	YMR188C		REB1	BAS1	MRPS17
4.9598	4	1	-3	-0.9	0.5	5	5	5	1	23		5355	3329	649		YBR049C	YKR099W	YMR189W		REB1	BAS1	GCV2
4.3084	4	1	-3	-0.9	0.4	4	4	3	0	24		5355	2301	375		YBR049C	YOR372C	YPL180W		REB1	NDD1	TCO89
4.9707	4	1	-3	-0.9	0.4	4	4	4	1	24		5355	2301	4188		YBR049C	YOR372C	YHR040W		REB1	NDD1	BCD1
4.8862	4	1	-3	-0.9	0.4	4	5	4	1	24		5355	2301	1076		YBR049C	YOR372C	YNR011C		REB1	NDD1	PRP2
3.7037	4	1	-3	-0.9	0.4	4	5	4	1	24		5355	2301	275		YBR049C	YOR372C	YNR012W		REB1	NDD1	URK1
4.9303	1	5	4	-0.1	1	5	5	5	1	25		4630	4808	3653		YDL106C	YMR043W	YIL077C		PHO2	MCM1	YIL077C
2.2102	1	5	4	-0.1	1	5	5	5	1	25		4630	4808	3993		YDL106C	YMR043W	YIL076W		PHO2	MCM1	SEC28
4.4318	1	3	2	-0.8	0.1	2	5	2	1	26		4630	3384	2425		YDL106C	YNL103W	YDL059C		PHO2	MET4	RAD59
4.9315	1	3	2	-0.8	0.1	5	5	5	1	26		4630	3384	1646		YDL106C	YNL103W	YDL058W		PHO2	MET4	USO1
4.9688	4	1	-3	-0.1	0.9	5	5	4	1	27		4630	2211	1288		YDL106C	YLR014C	YEL021W		PHO2	PPR1	URA3
3.012	4	1	-3	-0.1	0.9	5	5	5	1	27		4630	2211	2198		YDL106C	YLR014C	YKL216W		PHO2	PPR1	URA1
4.2329	4	1	-3	-0.8	0.5	5	5	5	0	28		4630	1538	4821		YDL106C	YFR034C	YNL029C		PHO2	PHO4	KTR5
3.551	4	1	-3	-0.8	0.5	4	5	4	1	28		4630	1538	3757		YDL106C	YFR034C	YNL027W		PHO2	PHO4	CRZ1
4.9392	4	1	-3	-0.8	0.5	5	5	5	1	28		4630	1538	5159		YDL106C	YFR034C	YLR152C		PHO2	PHO4	YLR152C
4.9329	5	1	-4	0.1	0.7	5	5	5	1	29		4630	3329	767		YDL106C	YKR099W	YMR120C		PHO2	BAS1	ADE17
2.0807	5	1	-4	0.1	0.7	5	5	4	1	29		4630	3329	3205		YDL106C	YKR099W	YDR408C		PHO2	BAS1	ADE8
4.9418	5	1	-4	0.1	0.7	5	5	5	1	29		4630	3329	3245		YDL106C	YKR099W	YGL234W		PHO2	BAS1	ADE5,7
0.8832	5	1	-4	0.1	0.7	4	4	3	1	29		4630	3329	1981		YDL106C	YKR099W	YGR061C		PHO2	BAS1	ADE6
4.9743	2	1	-1	-0.6	0.3	5	5	5	1	30		5378	4644	2210		YDR043C	YDR146C	YLR012C		NRG1	SWI5	YLR012C
4.9477	2	1	-1	-0.6	0.3	5	5	5	1	30		5378	4644	2972		YDR043C	YDR146C	YLR013W		NRG1	SWI5	GAT3
3.0307	1	3	2	-0.1	0.4	5	5	5	1	31		5378	888	4706		YDR043C	YDR451C	YGR277C		NRG1	YHP1	YGR277C
4.9343	1	3	2	-0.1	0.4	5	5	5	1	31		5378	888	5451		YDR043C	YDR451C	YGR278W		NRG1	YHP1	CWC22
2.2673	1	2	1	0.9	0.4	5	5	5	0	32		4069	1415	2470		YMR021C	YLR183C	YER146W		MAC1	TOS4	LSM5
4.9306	1	2	1	0.9	0.4	5	5	5	1	32		4069	1415	3831		YMR021C	YLR183C	YPR111W		MAC1	TOS4	DBF20
2.7239	1	3	2	0.3	1	1	5	1	0	33		5479	2998	3633		YIR018W	YML027W	YGR175C		YAP5	YOX1	ERG1
3.6277	1	3	2	0.3	1	2	5	2	0	33		5479	2998	1146		YIR018W	YML027W	YER183C		YAP5	YOX1	FAU1
4.3106	1	3	2	0.3	1	5	5	5	1	33		5479	2998	5080		YIR018W	YML027W	YGR295C		YAP5	YOX1	COS6
4.6127	2	1	-1	0.6	-0.1	5	5	5	1	34		5479	1415	3270		YIR018W	YLR183C	YHR103W		YAP5	TOS4	SBE22
3.4391	2	1	-1	0.6	-0.1	5	5	5	1	34		5479	1415	4677		YIR018W	YLR183C	YFR022W		YAP5	TOS4	ROG3
3.909	2	1	-1	0.6	-0.1	3	5	3	0	34		5479	1415	1885		YIR018W	YLR183C	YNR036C		YAP5	TOS4	YNR036C
4.32	2	1	-1	0.6	-0.1	5	5	5	1	34		5479	1415	4413		YIR018W	YLR183C	YLR039C		YAP5	TOS4	RIC1
3.5445	2	1	-1	0.6	-0.1	4	5	4	1	34		5479	1415	2199		YIR018W	YLR183C	YKL218C		YAP5	TOS4	SRY1
4.5601	3	1	-2	0.8	-0.3	4	5	4	1	35		5479	1047	2643		YIR018W	YMR182C	YNR029C		YAP5	RGM1	YNR029C
4.5707	3	1	-2	0.8	-0.3	5	5	5	1	35		5479	1047	1882		YIR018W	YMR182C	YNR030W		YAP5	RGM1	ALG12
1.7326	4	1	-3	0.8	0.3	5	5	1	1	36		5479	3757	477		YIR018W	YNL027W	YDR370C		YAP5	CRZ1	YDR370C
4.9335	4	1	-3	0.8	0.3	5	5	5	1	36		5479	3757	1278		YIR018W	YNL027W	YDR371W		YAP5	CRZ1	CTS2
1.371	4	1	-3	0.8	0.3	4	5	4	1	36		5479	3757	2566		YIR018W	YNL027W	YKL211C		YAP5	CRZ1	TRP3
2.8584	3	1	-2	0.8	0.2	4	4	3	1	37		5479	307	3889		YIR018W	YOR344C	YAL060W		YAP5	TYE7	BDH1
4.1048	3	1	-2	0.8	0.2	5	5	5	1	37		5479	307	5430		YIR018W	YOR344C	YGL153W		YAP5	TYE7	PEX14
4.9502	3	1	-2	0.8	0.2	5	5	5	1	37		5479	307	4684		YIR018W	YOR344C	YGL154C		YAP5	TYE7	LYS5
4.7551	2	1	-1	0.4	-0.6	4	5	4	1	38		5479	2972	4998		YIR018W	YLR013W	YDL114W		YAP5	GAT3	YDL114W
4.2785	2	1	-1	0.4	-0.6	5	5	5	1	38		5479	2972	5729		YIR018W	YLR013W	YDL115C		YAP5	GAT3	IWR1
2.0534	3	1	-2	0.8	0.9	4	5	3	0	39		5479	516	1827		YIR018W	YGL096W	YLR290C		YAP5	TOS8	YLR290C
4.9302	3	1	-2	0.8	0.9	5	5	5	1	39		5479	516	5919		YIR018W	YGL096W	YMR277W		YAP5	TOS8	FCP1
4.478	3	1	-2	0.4	0.3	5	5	5	1	40		5479	3939	4283		YIR018W	YDR501W	YDR423C		YAP5	PLM2	CAD1
4.3869	3	1	-2	0.4	0.3	5	5	5	1	40		5479	3939	1188		YIR018W	YDR501W	YPL030W		YAP5	PLM2	YPL030W
3.8413	1	1	0	1	-0.7	2	3	2	1	41		5479	4283	2796		YIR018W	YDR423C	YBR103W		YAP5	CAD1	SIF2
4.9467	1	1	0	1	-0.7	4	4	4	0	41		5479	4283	1388		YIR018W	YDR423C	YKL101W		YAP5	CAD1	HSL1
4.936	4	1	-3	-0.9	0.3	5	5	5	1	42		5479	1796	4467		YIR018W	YKL112W	YNL306W		YAP5	ABF1	MRPS18
4.3545	4	1	-3	-0.9	0.3	5	5	5	1	42		5479	1796	3771		YIR018W	YKL112W	YNL307C		YAP5	ABF1	MCK1
4.8494	1	2	1	-0.4	0.9	5	5	5	1	43		5479	4644	562		YIR018W	YDR146C	YIL128W		YAP5	SWI5	MET18
4.4076	1	2	1	-0.4	0.9	4	5	4	1	43		5479	4644	1354		YIR018W	YDR146C	YIL129C		YAP5	SWI5	TAO3
4.946	4	1	-3	-1	0.3	5	5	5	1	44		3939	2998	5760		YDR501W	YML027W	YER100W		PLM2	YOX1	UBC6
4.5156	4	1	-3	-1	0.3	5	5	5	1	44		3939	2998	2902		YDR501W	YML027W	YGR248W		PLM2	YOX1	SOL4
2.6163	4	1	-3	-1	0.3	5	5	3	1	44		3939	2998	4323		YDR501W	YML027W	YGR070W		PLM2	YOX1	ROM1
4.9362	4	1	-3	-1	0.3	5	5	5	1	44		3939	2998	5038		YDR501W	YML027W	YER099C		PLM2	YOX1	PRS2
4.8304	4	1	-3	-1	0.3	5	5	5	1	44		3939	2998	2413		YDR501W	YML027W	YBR286W		PLM2	YOX1	APE3
4.6105	1	1	0	0.2	-0.1	5	5	5	1	45		3939	1415	4253		YDR501W	YLR183C	YDL089W		PLM2	TOS4	YDL089W
3.019	1	1	0	0.2	-0.1	3	5	3	1	45		3939	1415	953		YDR501W	YLR183C	YHR147C		PLM2	TOS4	MRPL6
4.9377	1	1	0	0.2	-0.1	5	5	5	1	45		3939	1415	3557		YDR501W	YLR183C	YDL090C		PLM2	TOS4	RAM1
3.1484	1	1	0	0.2	-0.1	5	5	4	1	45		3939	1415	2784		YDR501W	YLR183C	YAL039C		PLM2	TOS4	CYC3
2.6124	1	1	0	0.2	-0.1	3	5	2	1	45		3939	1415	144		YDR501W	YLR183C	YHR148W		PLM2	TOS4	IMP3
3.0797	1	1	0	0.2	-0.1	4	5	3	0	45		3939	1415	24		YDR501W	YLR183C	YBR261C		PLM2	TOS4	YBR261C
2.9291	1	1	0	0.2	-0.1	3	5	2	0	45		3939	1415	5787		YDR501W	YLR183C	YGL263W		PLM2	TOS4	COS12
4.6368	1	4	3	-0.6	0.9	5	5	5	1	46		3939	2301	727		YDR501W	YOR372C	YPL244C		PLM2	NDD1	HUT1
1.9572	1	4	3	-0.6	0.9	2	5	2	0	46		3939	2301	2218		YDR501W	YOR372C	YLR114C		PLM2	NDD1	YLR114C
4.9527	1	4	3	-0.6	0.9	5	5	5	1	46		3939	2301	2979		YDR501W	YOR372C	YLR115W		PLM2	NDD1	CFT2
4.4446	1	4	3	-0.6	0.9	5	5	5	1	46		3939	2301	1515		YDR501W	YOR372C	YPL243W		PLM2	NDD1	SRP68
4.9464	1	4	3	0	0.1	5	5	5	1	47		3939	516	985		YDR501W	YGL096W	YJR060W		PLM2	TOS8	CBF1
3.0609	1	4	3	0	0.1	4	4	2	0	47		3939	516	3045		YDR501W	YGL096W	YOL161C		PLM2	TOS8	YOL161C
2.6281	1	3	2	-0.8	0.9	4	5	4	1	48		3939	888	1337		YDR501W	YDR451C	YHR059W		PLM2	YHP1	FYV4
4.9439	1	3	2	-0.8	0.9	5	5	5	1	48		3939	888	2804		YDR501W	YDR451C	YBR294W		PLM2	YHP1	SUL1
3.5122	1	3	2	-0.8	0.9	5	5	5	0	48		3939	888	1255		YDR501W	YDR451C	YDL231C		PLM2	YHP1	BRE4
4.0419	1	3	2	-0.8	0.9	5	5	5	0	48		3939	888	2644		YDR501W	YDR451C	YNR031C		PLM2	YHP1	SSK2
3.8365	1	3	2	-0.8	0.9	5	5	5	1	48		3939	888	1883		YDR501W	YDR451C	YNR032W		PLM2	YHP1	PPG1
2.5973	1	3	2	-0.8	0.9	5	5	4	1	48		3939	888	545		YDR501W	YDR451C	YHR058C		PLM2	YHP1	MED6
3.994	1	1	0	-0.7	1	4	5	4	0	49		3939	852	3830		YDR501W	YCR065W	YPR109W		PLM2	HCM1	YPR109W
3.6917	1	1	0	-0.7	1	4	5	4	0	49		3939	852	4092		YDR501W	YCR065W	YNL112W		PLM2	HCM1	DBP2
4.9809	1	1	0	-0.7	1	5	5	5	0	49		3939	852	323		YDR501W	YCR065W	YPR045C		PLM2	HCM1	YPR045C
3.8529	1	1	0	-0.7	1	5	5	5	0	49		3939	852	5376		YDR501W	YCR065W	YDL107W		PLM2	HCM1	MSS2
2.9998	1	1	0	-0.7	1	2	3	2	0	49		3939	852	5697		YDR501W	YCR065W	YAR042W		PLM2	HCM1	SWH1
3.0011	1	1	0	-0.7	1	1	5	1	1	49		3939	852	1128		YDR501W	YCR065W	YPR046W		PLM2	HCM1	MCM16
3.3025	1	1	0	-0.7	1	2	2	2	1	49		3939	852	3218		YDR501W	YCR065W	YEL058W		PLM2	HCM1	PCM1
4.9373	1	1	0	-0.9	0.8	5	5	5	1	50		3939	1796	5119		YDR501W	YKL112W	YJL174W		PLM2	ABF1	KRE9
4.3514	1	1	0	-0.9	0.8	5	5	4	1	50		3939	1796	2442		YDR501W	YKL112W	YDR283C		PLM2	ABF1	GCN2
4.0015	1	1	0	-0.9	0.8	5	5	4	1	50		3939	1796	1317		YDR501W	YKL112W	YGL195W		PLM2	ABF1	GCN1
4.8544	1	1	0	-0.9	0.8	5	5	5	1	50		3939	1796	5980		YDR501W	YKL112W	YPR128C		PLM2	ABF1	ANT1
4.5797	1	1	0	-0.9	0.8	5	5	5	1	50		3939	1796	1357		YDR501W	YKL112W	YIL135C		PLM2	ABF1	VHS2
4.1719	1	1	0	-0.9	0.8	5	5	4	1	50		3939	1796	2528		YDR501W	YKL112W	YIL048W		PLM2	ABF1	NEO1
1.4365	1	1	0	-0.9	0.8	3	5	2	0	50		3939	1796	5275		YDR501W	YKL112W	YPR129W		PLM2	ABF1	SCD6
4.3374	1	4	3	0.3	-0.7	4	5	4	1	51		3939	4858	2932		YDR501W	YOR028C	YJL030W		PLM2	CIN5	MAD2
4.9311	1	4	3	0.3	-0.7	5	5	5	1	51		3939	4858	2170		YDR501W	YOR028C	YJL031C		PLM2	CIN5	BET4
2.6921	5	1	-4	-0.6	0.3	3	3	3	1	52		3939	4282	1673		YDR501W	YDR421W	YDR378C		PLM2	ARO80	LSM6
4.9336	5	1	-4	-0.6	0.3	5	5	5	1	52		3939	4282	2447		YDR501W	YDR421W	YDR379W		PLM2	ARO80	RGA2
1.5377	4	1	-3	0.8	0.1	5	5	5	1	53		3939	5912	5123		YDR501W	YMR164C	YJR041C		PLM2	MSS11	URB2
4.9312	4	1	-3	0.8	0.1	5	5	5	1	53		3939	5912	5277		YDR501W	YMR164C	YPR133C		PLM2	MSS11	SPN1
4.5113	4	1	-3	0.8	0.1	5	5	5	1	53		3939	5912	1570		YDR501W	YMR164C	YJR042W		PLM2	MSS11	NUP85
3.3042	2	1	-1	-0.9	0.1	4	4	3	0	54		3939	82	341		YDR501W	YEL009C	YER089C		PLM2	GCN4	PTC2
4.5529	2	1	-1	-0.9	0.1	4	4	4	0	54		3939	82	5414		YDR501W	YEL009C	YER090W		PLM2	GCN4	TRP2
4.5887	2	1	-1	-1	0.2	4	4	4	1	55		3939	4283	994		YDR501W	YDR423C	YKL086W		PLM2	CAD1	SRX1
3.8039	2	1	-1	-1	0.2	4	5	4	0	55		3939	4283	184		YDR501W	YDR423C	YKL087C		PLM2	CAD1	CYT2
4.9303	3	1	-2	-0.2	0.7	5	5	5	1	56		3114	1415	1450		YPR104C	YLR183C	YNL068C		FHL1	TOS4	FKH2
4.4521	3	1	-2	-0.2	0.7	5	5	5	1	56		3114	1415	661		YPR104C	YLR183C	YNL067W		FHL1	TOS4	RPL9B
1.3349	1	5	4	0	0.7	5	5	2	0	57		3114	4464	5026		YPR104C	YNL216W	YDR448W		FHL1	RAP1	ADA2
3.2975	1	5	4	0	0.7	5	5	4	1	57		3114	4464	3560		YPR104C	YNL216W	YDL184C		FHL1	RAP1	RPL41A
2.334	1	5	4	0	0.7	5	5	5	1	57		3114	4464	528		YPR104C	YNL216W	YGR117C		FHL1	RAP1	YGR117C
1.8016	1	5	4	0	0.7	5	5	5	1	57		3114	4464	863		YPR104C	YNL216W	YDL133W		FHL1	RAP1	YDL133W
4.2271	1	5	4	0	0.7	5	5	4	1	57		3114	4464	1452		YPR104C	YNL216W	YNL162W		FHL1	RAP1	RPL42A
4.7216	1	5	4	0	0.7	5	5	5	1	57		3114	4464	283		YPR104C	YNL216W	YOL120C		FHL1	RAP1	RPL18A
4.7077	1	5	4	0	0.7	5	5	5	1	57		3114	4464	1089		YPR104C	YNL216W	YOL127W		FHL1	RAP1	RPL25
4.7082	1	5	4	0	0.7	5	5	5	1	57		3114	4464	4872		YPR104C	YNL216W	YOR312C		FHL1	RAP1	RPL20B
4.987	1	5	4	0	0.7	5	5	5	1	57		3114	4464	667		YPR104C	YNL216W	YNL163C		FHL1	RAP1	RIA1
2.5666	1	5	4	0	0.7	5	5	2	0	57		3114	4464	2744		YPR104C	YNL216W	YML024W		FHL1	RAP1	RPS17A
4.9625	1	5	4	0	0.7	5	5	5	1	57		3114	4464	686		YPR104C	YNL216W	YOL128C		FHL1	RAP1	YGK3
4.9778	1	5	4	0	0.7	5	5	5	1	57		3114	4464	4778		YPR104C	YNL216W	YLR048W		FHL1	RAP1	RPS0B
3.0337	1	5	4	0	0.7	5	5	2	0	57		3114	4464	1983		YPR104C	YNL216W	YML025C		FHL1	RAP1	YML6
2.1345	1	5	4	0	0.7	5	5	2	0	57		3114	4464	4428		YPR104C	YNL216W	YLR325C		FHL1	RAP1	RPL38
4.7099	1	5	4	0	0.7	5	5	5	1	57		3114	4464	5894		YPR104C	YNL216W	YLR441C		FHL1	RAP1	RPS1A
4.5535	1	5	4	0	0.7	5	5	5	1	57		3114	4464	5179		YPR104C	YNL216W	YLR448W		FHL1	RAP1	RPL6B
4.8936	1	5	4	0	0.7	5	5	5	1	57		3114	4464	1320		YPR104C	YNL216W	YGR118W		FHL1	RAP1	RPS23A
4.9676	1	5	4	0	0.7	5	5	5	1	57		3114	4464	4118		YPR104C	YNL216W	YOR095C		FHL1	RAP1	RKI1
1.1526	1	5	4	0	0.7	5	5	4	1	57		3114	4464	2745		YPR104C	YNL216W	YML026C		FHL1	RAP1	RPS18B
2.7674	1	5	4	0	0.7	5	5	5	1	57		3114	4464	5538		YPR104C	YNL216W	YLR333C		FHL1	RAP1	RPS25B
4.9139	1	5	4	0	0.7	5	5	5	1	57		3114	4464	1315		YPR104C	YNL216W	YGL189C		FHL1	RAP1	RPS26A
1.0231	1	5	4	0	0.7	5	5	2	0	57		3114	4464	3725		YPR104C	YNL216W	YLR326W		FHL1	RAP1	YLR326W
4.7531	1	5	4	0	0.7	5	5	5	1	57		3114	4464	3071		YPR104C	YNL216W	YPL079W		FHL1	RAP1	RPL21B
3.5264	1	5	4	0	0.7	5	5	5	1	57		3114	4464	3425		YPR104C	YNL216W	YOR292C		FHL1	RAP1	YOR292C
4.0672	1	5	4	0	0.7	5	5	4	1	57		3114	4464	450		YPR104C	YNL216W	YDL136W		FHL1	RAP1	RPL35B
1.5988	1	5	4	0	0.7	5	5	5	1	57		3114	4464	3414		YPR104C	YNL216W	YOR096W		FHL1	RAP1	RPS7A
4.4404	1	5	4	0	0.7	5	5	5	1	57		3114	4464	1721		YPR104C	YNL216W	YGR033C		FHL1	RAP1	TIM21
4.9768	1	5	4	0	0.7	5	5	5	1	57		3114	4464	5839		YPR104C	YNL216W	YJL177W		FHL1	RAP1	RPL17B
1.1228	1	5	4	0	0.7	5	5	5	1	57		3114	4464	5121		YPR104C	YNL216W	YJL178C		FHL1	RAP1	ATG27
2.0465	1	5	4	0	0.7	5	5	3	0	57		3114	4464	2123		YPR104C	YNL216W	YGL030W		FHL1	RAP1	RPL30
3.455	1	5	4	0	0.7	5	5	4	1	57		3114	4464	2879		YPR104C	YNL216W	YGL031C		FHL1	RAP1	RPL24A
2.9156	1	5	4	0	0.7	5	5	2	1	57		3114	4464	4131		YPR104C	YNL216W	YOR293W		FHL1	RAP1	RPS10A
4.4348	1	5	4	0	0.7	5	5	5	1	57		3114	4464	4452		YPR104C	YNL216W	YMR242C		FHL1	RAP1	RPL20A
1.7011	1	5	4	0	0.7	5	5	5	1	57		3114	4464	2493		YPR104C	YNL216W	YGR034W		FHL1	RAP1	RPL26B
2.011	1	5	4	0	0.7	5	5	2	0	57		3114	4464	3643		YPR104C	YNL216W	YHR021C		FHL1	RAP1	RPS27B
3.1027	1	5	4	0	0.7	5	5	5	1	57		3114	4464	2597		YPR104C	YNL216W	YLR387C		FHL1	RAP1	REH1
1.0302	1	5	4	0	0.7	2	5	2	0	57		3114	4464	3916		YPR104C	YNL216W	YDR025W		FHL1	RAP1	RPS11A
4.4609	1	5	4	0	0.7	5	5	5	1	57		3114	4464	1382		YPR104C	YNL216W	YKL006W		FHL1	RAP1	RPL14A
4.4955	1	5	4	0	0.7	5	5	5	1	57		3114	4464	1973		YPR104C	YNL216W	YML073C		FHL1	RAP1	RPL6A
4.8927	1	5	4	0	0.7	5	5	5	1	57		3114	4464	189		YPR104C	YNL216W	YKL180W		FHL1	RAP1	RPL17A
2.8708	1	5	4	0	0.7	5	5	2	1	57		3114	4464	3022		YPR104C	YNL216W	YNL096C		FHL1	RAP1	RPS7B
4.7299	1	5	4	0	0.7	5	5	5	1	57		3114	4464	5170		YPR104C	YNL216W	YLR344W		FHL1	RAP1	RPL26A
4.4937	1	5	4	0	0.7	5	5	5	1	57		3114	4464	1632		YPR104C	YNL216W	YBR191W		FHL1	RAP1	RPL21A
1.5818	1	5	4	0	0.7	5	5	2	0	57		3114	4464	5521		YPR104C	YNL216W	YLR047C		FHL1	RAP1	FRE8
2.5047	1	5	4	0	0.7	5	5	2	0	57		3114	4464	1833		YPR104C	YNL216W	YLR388W		FHL1	RAP1	RPS29A
3.1486	1	5	4	0	0.7	5	5	5	1	57		3114	4464	5897		YPR104C	YNL216W	YLR447C		FHL1	RAP1	VMA6
2.5979	1	4	3	-1	0.1	5	5	4	1	58		3114	516	4194		YPR104C	YGL096W	YMR230W		FHL1	TOS8	RPS10B
4.9486	1	4	3	-1	0.1	5	5	5	1	58		3114	516	4078		YPR104C	YGL096W	YMR229C		FHL1	TOS8	RRP5
4.5068	1	4	3	1	-0.9	5	5	5	1	59		3114	1796	1675		YPR104C	YKL112W	YDR384C		FHL1	ABF1	ATO3
2.6991	1	4	3	1	-0.9	3	5	3	1	59		3114	1796	2450		YPR104C	YKL112W	YDR385W		FHL1	ABF1	EFT2
4.8824	1	4	3	1	-0.9	5	5	5	1	59		3114	1796	218		YPR104C	YKL112W	YLR264W		FHL1	ABF1	RPS28B
1.3159	2	1	-1	-0.8	0.5	1	1	1	0	60		3114	2998	2718		YPR104C	YML027W	YLR406C		FHL1	YOX1	RPL31B
4.7537	2	1	-1	-0.8	0.5	4	4	4	1	60		3114	2998	4055		YPR104C	YML027W	YLR407W		FHL1	YOX1	YLR407W
3.8378	2	1	-1	-0.8	0.5	5	5	4	0	60		3114	2998	2968		YPR104C	YML027W	YKR094C		FHL1	YOX1	RPL40B
4.9454	2	1	-1	-0.8	0.5	5	5	5	1	60		3114	2998	2207		YPR104C	YML027W	YKR095W		FHL1	YOX1	MLP1
4.7415	1	4	3	-0.9	1	4	5	4	1	61		3114	3365	540		YPR104C	YMR016C	YHL015W		FHL1	SOK2	RPS20
4.9324	1	4	3	-0.9	1	5	5	5	1	61		3114	3365	4762		YPR104C	YMR016C	YKL156W		FHL1	SOK2	RPS27A
3.8253	1	1	0	0.7	-1	3	4	2	0	62		787	2301	5599		YKL032C	YOR372C	YOR025W		IXR1	NDD1	HST3
4.8819	1	1	0	0.7	-1	3	5	3	0	62		787	2301	5598		YKL032C	YOR372C	YOR023C		IXR1	NDD1	AHC1
4.9633	1	1	0	-0.3	0.9	4	5	2	0	63		787	1796	5565		YKL032C	YKL112W	YMR260C		IXR1	ABF1	TIF11
4.0978	1	1	0	-0.3	0.9	5	5	4	0	63		787	1796	5859		YKL032C	YKL112W	YKL167C		IXR1	ABF1	MRP49
4.9338	1	1	0	-0.6	0.9	5	5	5	0	64		1372	4808	3085		YJL206C	YMR043W	YPL275W		YJL206C	MCM1	FDH2
2.742	1	1	0	-0.6	0.9	4	4	2	1	64		1372	4808	3445		YJL206C	YMR043W	YPL278C		YJL206C	MCM1	YPL278C
4.655	1	5	4	0.1	0.2	5	5	5	1	65		1372	852	3778		YJL206C	YCR065W	YNR072W		YJL206C	HCM1	HXT17
4.9156	1	5	4	0.1	0.2	5	5	5	1	65		1372	852	4473		YJL206C	YCR065W	YNR071C		YJL206C	HCM1	YNR071C
3.4347	1	2	1	0.1	1	2	4	2	0	66		4644	516	3911		YDR146C	YGL096W	YDL173W		SWI5	TOS8	YDL173W
2.7573	1	2	1	0.1	1	1	2	1	1	66		4644	516	2686		YDR146C	YGL096W	YPL157W		SWI5	TOS8	TGS1
4.941	1	2	1	0.1	1	5	5	5	0	66		4644	516	3178		YDR146C	YGL096W	YDL174C		SWI5	TOS8	DLD1
2.9641	1	2	1	0.1	1	2	4	2	0	66		4644	516	1920		YDR146C	YGL096W	YPL158C		SWI5	TOS8	YPL158C
4.7979	3	1	-2	-0.7	0.2	4	5	4	0	67		4644	755	5114		YDR146C	YLR131C	YJL080C		SWI5	ACE2	SCP160
4.9303	3	1	-2	-0.7	0.2	4	5	4	0	67		4644	755	4843		YDR146C	YLR131C	YNL327W		SWI5	ACE2	EGT2
4.5237	3	1	-2	-0.7	0.2	4	5	2	0	67		4644	755	3912		YDR146C	YLR131C	YDL179W		SWI5	ACE2	PCL9
3.4272	3	1	-2	-0.7	0.2	4	5	3	0	67		4644	755	1019		YDR146C	YLR131C	YLR079W		SWI5	ACE2	SIC1
4.1037	3	1	-2	-0.8	0.1	3	5	2	1	68		4644	2301	3026		YDR146C	YOR372C	YNL192W		SWI5	NDD1	CHS1
3.396	3	1	-2	-0.8	0.1	5	5	5	1	68		4644	2301	5002		YDR146C	YOR372C	YDR054C		SWI5	NDD1	CDC34
4.7139	3	1	-2	-0.8	0.1	3	5	3	1	68		4644	2301	5734		YDR146C	YOR372C	YDR055W		SWI5	NDD1	PST1
4.8196	1	1	0	-0.3	0.8	5	5	5	1	69		4808	2301	1058		YMR043W	YOR372C	YNL058C		MCM1	NDD1	YNL058C
4.9695	1	1	0	-0.3	0.8	5	5	5	1	69		4808	2301	1057		YMR043W	YOR372C	YNL056W		MCM1	NDD1	OCA2
4.9361	5	1	-4	0.6	0.4	5	5	5	1	70		4808	2910	1301		YMR043W	YHR084W	YFL027C		MCM1	STE12	GYP8
4.9441	5	1	-4	0.6	0.4	5	5	5	1	70		4808	2910	4379		YMR043W	YHR084W	YJL157C		MCM1	STE12	FAR1
1.1004	5	1	-4	0.6	0.4	3	3	2	1	70		4808	2910	3233		YMR043W	YHR084W	YGL032C		MCM1	STE12	AGA2
4.9347	4	1	-3	-0.6	0.1	5	5	5	1	71		888	1415	2309		YDR451C	YLR183C	YPL172C		YHP1	TOS4	COX10
3.2365	4	1	-3	-0.6	0.1	4	5	3	1	71		888	1415	747		YDR451C	YLR183C	YFL007W		YHP1	TOS4	BLM10
4.5489	4	1	-3	-0.6	0.1	4	5	4	1	71		888	1415	877		YDR451C	YLR183C	YDR169C		YHP1	TOS4	STB3
4.5625	4	1	-3	-0.6	0.1	4	5	4	1	71		888	1415	3082		YDR451C	YLR183C	YPL269W		YHP1	TOS4	KAR9
4.0775	4	1	-3	-0.6	0.1	4	5	4	1	71		888	1415	3305		YDR451C	YLR183C	YJR015W		YHP1	TOS4	YJR015W
3.5602	1	3	2	0.4	-0.7	4	5	4	1	72		888	82	4262		YDR451C	YEL009C	YDR035W		YHP1	GCN4	ARO3
4.9343	1	3	2	0.4	-0.7	5	5	5	1	72		888	82	2281		YDR451C	YEL009C	YOL064C		YHP1	GCN4	MET22
3.5441	3	1	-2	-0.1	0.7	1	5	1	1	73		888	2998	251		YDR451C	YML027W	YMR289W		YHP1	YOX1	YMR289W
4.6441	3	1	-2	-0.1	0.7	4	4	4	1	73		888	2998	355		YDR451C	YML027W	YPL093W		YHP1	YOX1	NOG1
3.9783	3	1	-2	-0.1	0.7	2	5	2	1	73		888	2998	3438		YDR451C	YML027W	YPL094C		YHP1	YOX1	SEC62
4.749	1	2	1	0.1	-0.6	4	5	4	1	74		888	1796	529		YDR451C	YKL112W	YGR119C		YHP1	ABF1	NUP57
4.9471	1	2	1	0.1	-0.6	5	5	5	1	74		888	1796	2517		YDR451C	YKL112W	YHR077C		YHP1	ABF1	NMD2
4.6613	1	2	1	0.1	-0.6	4	4	4	1	74		888	1796	1746		YDR451C	YKL112W	YHR078W		YHP1	ABF1	YHR078W
4.8119	1	2	1	0.1	-0.5	5	5	5	0	75		888	2301	103		YDR451C	YOR372C	YFR047C		YHP1	NDD1	BNA6
3.6801	1	2	1	0.1	-0.5	4	5	4	1	75		888	2301	1916		YDR451C	YOR372C	YPL066W		YHP1	NDD1	YPL066W
4.3644	1	2	1	0.1	-0.5	5	5	4	0	75		888	2301	2683		YDR451C	YOR372C	YPL067C		YHP1	NDD1	YPL067C
4.1559	1	2	1	0.1	-0.5	5	5	3	1	75		888	2301	915		YDR451C	YOR372C	YFR048W		YHP1	NDD1	RMD8
4.9324	2	1	-1	0.1	0.7	5	5	5	1	76		2301	516	740		YOR372C	YGL096W	YPR159W		NDD1	TOS8	KRE6
4.6374	2	1	-1	0.1	0.7	5	5	5	1	76		2301	516	1341		YOR372C	YGL096W	YHR067W		NDD1	TOS8	HTD2
1.8048	2	1	-1	0.1	0.7	5	5	5	0	76		2301	516	3488		YOR372C	YGL096W	YHR041C		NDD1	TOS8	SRB2
4.7997	1	2	1	1	0.3	5	5	5	1	77		2301	3365	2286		YOR372C	YMR016C	YOR086C		NDD1	SOK2	TCB1
4.9303	1	2	1	1	0.3	5	5	5	1	77		2301	3365	3049		YOR372C	YMR016C	YOR087W		NDD1	SOK2	YVC1
1.4224	1	2	1	1	0.3	2	3	2	1	77		2301	3365	634		YOR372C	YMR016C	YML003W		NDD1	SOK2	YML003W
4.9357	1	2	1	1	0.3	5	5	5	1	77		2301	3365	1429		YOR372C	YMR016C	YML004C		NDD1	SOK2	GLO1
4.6314	1	2	1	1	0.3	5	5	5	1	77		2301	3365	4634		YOR372C	YMR016C	YDL204W		NDD1	SOK2	RTN2
3.6603	1	4	3	-0.1	0.2	4	5	3	1	78		2301	3384	1814		YOR372C	YNL103W	YLR092W		NDD1	MET4	SUL2
4.9511	1	4	3	-0.1	0.2	5	5	5	1	78		2301	3384	5052		YOR372C	YNL103W	YFR035C		NDD1	MET4	YFR035C
4.9707	4	1	-3	-0.8	0.6	5	5	5	1	79		2301	2998	2551		YOR372C	YML027W	YJR085C		NDD1	YOX1	YJR085C
4.8261	4	1	-3	-0.8	0.6	4	5	4	1	79		2301	2998	573		YOR372C	YML027W	YJL104W		NDD1	YOX1	PAM16
2.9646	4	1	-3	-0.8	0.6	4	5	3	0	79		2301	2998	4326		YOR372C	YML027W	YGR076C		NDD1	YOX1	MRPL25
4.5657	4	1	-3	-0.8	0.6	4	4	4	1	79		2301	2998	2236		YOR372C	YML027W	YMR001C		NDD1	YOX1	CDC5
3.4081	4	1	-3	-0.8	0.6	5	5	3	0	79		2301	2998	1786		YOR372C	YML027W	YJR086W		NDD1	YOX1	STE18
2.0187	4	1	-3	-0.8	0.6	5	5	3	0	79		2301	2998	3003		YOR372C	YML027W	YMR002W		NDD1	YOX1	YMR002W
2.3264	4	1	-3	-0.8	0.6	4	5	1	1	79		2301	2998	5434		YOR372C	YML027W	YGL163C		NDD1	YOX1	RAD54
4.7864	4	1	-3	-0.8	0.6	5	5	5	1	79		2301	2998	2918		YOR372C	YML027W	YHR183W		NDD1	YOX1	GND1
2.5294	4	1	-3	-0.8	0.6	4	5	2	1	79		2301	2998	3794		YOR372C	YML027W	YOR112W		NDD1	YOX1	YOR112W
4.9328	4	1	-3	-0.8	0.6	5	5	5	1	79		2301	2998	4376		YOR372C	YML027W	YJL151C		NDD1	YOX1	SNA3
4.9303	5	1	-4	0.9	0.2	5	5	5	1	80		2301	82	5611		YOR372C	YEL009C	YOR221C		NDD1	GCN4	MCT1
1.8614	5	1	-4	0.9	0.2	4	5	4	0	80		2301	82	4869		YOR372C	YEL009C	YOR222W		NDD1	GCN4	ODC2
4.1642	5	1	-4	-0.9	0.5	5	5	3	1	81		2301	852	2982		YOR372C	YCR065W	YLR205C		NDD1	HCM1	HMX1
3.7039	5	1	-4	-0.9	0.5	5	5	4	0	81		2301	852	756		YOR372C	YCR065W	YLR206W		NDD1	HCM1	ENT2
4.9326	5	1	-4	-0.9	0.5	5	5	5	0	81		2301	852	547		YOR372C	YCR065W	YHR062C		NDD1	HCM1	RPP1
4.93	1	4	3	0.1	-1	5	5	5	1	82		2301	1796	3679		YOR372C	YKL112W	YJR116W		NDD1	ABF1	YJR116W
4.9447	1	4	3	0.1	-1	4	5	4	1	82		2301	1796	675		YOR372C	YKL112W	YNL267W		NDD1	ABF1	PIK1
3.2292	1	4	3	0.1	-1	4	4	4	1	82		2301	1796	4024		YOR372C	YKL112W	YKL135C		NDD1	ABF1	APL2
4.7319	1	4	3	0.1	0.7	5	5	5	1	83		2301	4858	5613		YOR372C	YOR028C	YOR311C		NDD1	CIN5	HSD1
4.805	1	4	3	0.1	0.7	5	5	5	1	83		2301	4858	610		YOR372C	YOR028C	YLL061W		NDD1	CIN5	MMP1
4.9315	1	4	3	0.1	0.7	5	5	5	1	83		2301	4858	1406		YOR372C	YOR028C	YLL062C		NDD1	CIN5	MHT1
4.9388	1	5	4	-1	0.4	5	5	5	1	84		4464	3198	2677		YNL216W	YDR310C	YOR365C		RAP1	SUM1	YOR365C
3.6165	1	5	4	-1	0.4	4	4	4	1	84		4464	3198	2678		YNL216W	YDR310C	YOR367W		RAP1	SUM1	SCP1
4.9342	1	4	3	-1	0.9	5	5	5	1	85		1796	82	1347		YKL112W	YEL009C	YHR161C		ABF1	GCN4	YAP1801
4.0837	1	4	3	-1	0.9	5	5	2	1	85		1796	82	554		YKL112W	YEL009C	YHR162W		ABF1	GCN4	YHR162W
4.109	1	2	1	0.7	-0.9	2	5	2	1	86		1796	516	1362		YKL112W	YGL096W	YJL008C		ABF1	TOS8	CCT8
2.7237	1	2	1	0.7	-0.9	4	4	3	0	86		1796	516	3406		YKL112W	YGL096W	YOL076W		ABF1	TOS8	MDM20
2.9005	1	2	1	0.7	-0.9	2	5	1	1	86		1796	516	4111		YKL112W	YGL096W	YOL077C		ABF1	TOS8	BRX1
4.9499	1	2	1	0.7	-0.9	5	5	5	0	86		1796	516	3987		YKL112W	YGL096W	YHR199C		ABF1	TOS8	YHR199C
3.8852	1	2	1	0.7	-0.9	5	5	4	0	86		1796	516	3649		YKL112W	YGL096W	YHR200W		ABF1	TOS8	RPN10
4.0073	1	2	1	0.7	-0.9	2	5	2	1	86		1796	516	3203		YKL112W	YGL096W	YDR404C		ABF1	TOS8	RPB7
4.412	1	2	1	0.7	-0.9	3	4	3	1	86		1796	516	3935		YKL112W	YGL096W	YDR405W		ABF1	TOS8	MRP20
3.364	4	1	-3	0.1	0.4	5	5	5	1	87		1645	620	1796		YDL056W	YLR182W	YKL112W		MBP1	SWI6	ABF1
2.5211	4	1	-3	0.1	0.4	5	5	5	1	87		1645	620	5373		YDL056W	YLR182W	YDL101C		MBP1	SWI6	DUN1
4.7653	4	1	-3	0.1	0.4	5	5	5	1	87		1645	620	5645		YDL056W	YLR182W	YPR120C		MBP1	SWI6	CLB5
1.3289	4	1	-3	0.1	0.4	4	5	2	0	87		1645	620	2660		YDL056W	YLR182W	YOR075W		MBP1	SWI6	UFE1
4.2525	4	1	-3	0.1	0.4	5	5	4	1	87		1645	620	2582		YDL056W	YLR182W	YLR103C		MBP1	SWI6	CDC45
4.8363	4	1	-3	0.1	0.4	5	5	5	1	87		1645	620	960		YDL056W	YLR182W	YIL026C		MBP1	SWI6	IRR1
4.9379	4	1	-3	0.1	0.4	5	5	5	1	87		1645	620	4911		YDL056W	YLR182W	YJL073W		MBP1	SWI6	JEM1
1.3408	4	1	-3	0.1	0.4	4	4	4	1	87		1645	620	4087		YDL056W	YLR182W	YNL102W		MBP1	SWI6	POL1
2.5616	4	1	-3	0.1	0.4	5	5	5	0	87		1645	620	4628		YDL056W	YLR182W	YDL102W		MBP1	SWI6	CDC2
4.3946	4	1	-3	0.1	0.4	5	5	5	1	87		1645	620	5111		YDL056W	YLR182W	YJL074C		MBP1	SWI6	SMC3
4.9829	4	1	-3	0.1	0.4	5	5	5	1	87		1645	620	5490		YDL056W	YLR182W	YJR030C		MBP1	SWI6	YJR030C
4.2705	4	1	-3	0.1	0.4	5	5	5	1	87		1645	620	2214		YDL056W	YLR182W	YLR104W		MBP1	SWI6	YLR104W
4.6611	4	1	-3	0.1	0.4	5	5	5	1	87		1645	620	1898		YDL056W	YLR182W	YOR074C		MBP1	SWI6	CDC21
4.5154	1	5	4	-1	0.7	5	5	5	1	88		1796	1415	1867		YKL112W	YLR183C	YNL085W		ABF1	TOS4	MKT1
4.3018	1	5	4	-1	0.7	3	5	3	1	88		1796	1415	2786		YKL112W	YLR183C	YAL043C		ABF1	TOS4	PTA1
4.7451	3	1	-2	0.8	0	5	5	5	0	89		1796	90	5525		YKL112W	YER111C	YLR055C		ABF1	SWI4	SPT8
4.6565	3	1	-2	0.8	0	5	5	5	1	89		1796	90	5154		YKL112W	YER111C	YLR056W		ABF1	SWI4	ERG3
3.8049	1	3	2	-0.5	0.8	3	5	3	0	90		1796	1701	1325		YKL112W	YFL044C	YGR128C		ABF1	OTU1	UTP8
4.9511	1	3	2	-0.5	0.8	5	5	5	0	90		1796	1701	1726		YKL112W	YFL044C	YGR129W		ABF1	OTU1	SYF2
4.8616	1	4	3	-0.4	0.7	5	5	5	1	91		852	3365	2329		YCR065W	YMR016C	YCR027C		HCM1	SOK2	RHB1
4.2173	1	4	3	-0.4	0.7	5	5	5	0	91		852	3365	797		YCR065W	YMR016C	YAR019C		HCM1	SOK2	CDC15
3.3232	1	4	3	-0.4	0.7	4	4	4	0	91		852	3365	3974		YCR065W	YMR016C	YHL050C		HCM1	SOK2	YHL050C
4.9463	1	4	3	-0.4	0.7	5	5	5	1	91		852	3365	3408		YCR065W	YMR016C	YOL164W		HCM1	SOK2	BDS1
2.133	1	4	3	-0.4	0.7	5	5	3	0	91		852	3365	4112		YCR065W	YMR016C	YOL165C		HCM1	SOK2	AAD15
2.9801	1	4	3	-0.4	0.7	5	5	4	0	91		852	3365	1652		YCR065W	YMR016C	YDL244W		HCM1	SOK2	THI13
3.1498	1	4	3	-0.4	0.7	4	5	2	1	91		852	3365	4536		YCR065W	YMR016C	YIL095W		HCM1	SOK2	PRK1
4.9514	1	4	3	-0.4	0.7	4	4	4	1	91		852	3365	3957		YCR065W	YMR016C	YGL225W		HCM1	SOK2	VRG4
4.5892	1	4	3	-0.4	0.7	4	5	4	1	91		852	3365	4728		YCR065W	YMR016C	YIL096C		HCM1	SOK2	YIL096C
2.0631	1	4	3	-0.4	0.7	4	4	4	0	91		852	3365	325		YCR065W	YMR016C	YPR049C		HCM1	SOK2	ATG11
2.9445	1	4	3	-0.4	0.7	4	5	2	1	91		852	3365	1897		YCR065W	YMR016C	YOR070C		HCM1	SOK2	GYP1
3.6655	1	4	3	-0.4	0.7	4	5	2	1	91		852	3365	2969		YCR065W	YMR016C	YKR096W		HCM1	SOK2	YKR096W
4.9394	1	4	3	-0.4	0.7	5	5	5	1	91		852	3365	3952		YCR065W	YMR016C	YGL033W		HCM1	SOK2	HOP2
2.7255	1	1	0	1	0.9	5	5	2	0	92		852	516	5242		YCR065W	YGL096W	YOR226C		HCM1	TOS8	ISU2
2.264	1	1	0	1	0.9	5	5	3	1	92		852	516	5952		YCR065W	YGL096W	YOR227W		HCM1	TOS8	YOR227W
4.9577	1	1	0	1	0.9	5	5	5	1	92		852	516	4760		YCR065W	YGL096W	YKL069W		HCM1	TOS8	YKL069W
4.5648	1	1	0	1	0.9	5	5	5	1	92		852	516	759		YCR065W	YGL096W	YPL160W		HCM1	TOS8	CDC60
4.2149	1	1	0	1	0.9	5	5	5	1	92		852	516	1547		YCR065W	YGL096W	YPL161C		HCM1	TOS8	BEM4
4.9306	1	1	0	1	0.9	5	5	5	1	92		852	516	844		YCR065W	YGL096W	YCL051W		HCM1	TOS8	LRE1
1.8658	1	1	0	1	0.9	5	5	2	1	92		852	516	711		YCR065W	YGL096W	YOR354C		HCM1	TOS8	MSC6
3.4031	1	1	0	1	0.9	5	5	5	1	92		852	516	28		YCR065W	YGL096W	YCL052C		HCM1	TOS8	PBN1
4.9337	5	1	-4	0.4	0.1	5	5	5	1	93		852	2997	3968		YCR065W	YLR403W	YGR250C		HCM1	SFP1	YGR250C
3.2148	5	1	-4	0.4	0.1	5	5	4	1	93		852	2997	371		YCR065W	YLR403W	YDR039C		HCM1	SFP1	ENA2
4.6577	1	4	3	-0.6	0.9	5	5	5	1	94		852	2998	3644		YCR065W	YML027W	YHR107C		HCM1	YOX1	CDC12
4.9342	1	4	3	-0.6	0.9	5	5	5	1	94		852	2998	4345		YCR065W	YML027W	YHR108W		HCM1	YOX1	GGA2
4.9316	4	1	-3	-1	0.3	5	5	5	1	95		852	1415	3628		YCR065W	YLR183C	YGR165W		HCM1	TOS4	MRPS35
1.8295	4	1	-3	-1	0.3	5	5	5	1	95		852	1415	3556		YCR065W	YLR183C	YDL088C		HCM1	TOS4	ASM4
4.7854	2	1	-1	0.5	-0.1	4	5	4	1	96		852	4858	3721		YCR065W	YOR028C	YLR228C		HCM1	CIN5	ECM22
4.3489	2	1	-1	0.5	-0.1	4	4	4	0	96		852	4858	2067		YCR065W	YOR028C	YDL168W		HCM1	CIN5	SFA1
4.9762	2	1	-1	0.5	-0.1	5	5	5	1	96		852	4858	2825		YCR065W	YOR028C	YDL169C		HCM1	CIN5	UGX2
1.3586	1	4	3	0.1	1	5	5	5	0	97		3743	5502	3125		YMR037C	YKL062W	YMR169C		MSN2	MSN4	ALD3
4.9356	1	4	3	0.1	1	5	5	5	1	97		3743	5502	2107		YMR037C	YKL062W	YER062C		MSN2	MSN4	HOR2
1.2773	4	1	-3	-0.9	0.4	5	5	2	0	98		90	620	4098		YER111C	YLR182W	YNL300W		SWI4	SWI6	YNL300W
4.9695	4	1	-3	-0.9	0.4	5	5	5	1	98		90	620	923		YER111C	YLR182W	YGL179C		SWI4	SWI6	TOS3
4.0762	4	1	-3	-0.9	0.4	5	5	5	1	98		90	620	3395		YER111C	YLR182W	YNL301C		SWI4	SWI6	RPL18B
3.4517	4	1	-3	-0.9	0.4	5	5	3	0	98		90	620	3327		YER111C	YLR182W	YKR011C		SWI4	SWI6	YKR011C
4.9875	4	1	-3	-0.9	0.4	5	5	5	1	98		90	620	5941		YER111C	YLR182W	YOL113W		SWI4	SWI6	SKM1
4.9412	4	1	-3	-0.9	0.4	5	5	5	1	98		90	620	982		YER111C	YLR182W	YJR054W		SWI4	SWI6	YJR054W
4.4557	4	1	-3	-0.9	0.4	5	5	5	1	98		90	620	5229		YER111C	YLR182W	YOL114C		SWI4	SWI6	YOL114C
4.9359	4	1	-3	-0.9	0.4	5	5	5	1	98		90	620	2301		YER111C	YLR182W	YOR372C		SWI4	SWI6	NDD1
1.8224	4	1	-3	-0.9	0.4	5	5	2	0	98		90	620	3695		YER111C	YLR182W	YKR013W		SWI4	SWI6	PRY2
2.3155	4	1	-3	-0.9	0.4	5	5	5	0	98		90	620	168		YER111C	YLR182W	YJL184W		SWI4	SWI6	GON7
4.4366	4	1	-3	-0.9	0.4	5	5	5	1	98		90	620	977		YER111C	YLR182W	YJL185C		SWI4	SWI6	YJL185C
0.988	4	1	-3	-0.9	0.4	4	4	1	1	98		90	620	373		YER111C	YLR182W	YOR373W		SWI4	SWI6	NUD1
4.8524	4	1	-3	-0.9	0.4	5	5	5	1	98		90	620	5260		YER111C	YLR182W	YPL126W		SWI4	SWI6	NAN1
2.2052	4	1	-3	-0.9	0.4	5	5	4	1	98		90	620	757		YER111C	YLR182W	YPL127C		SWI4	SWI6	HHO1
4.9302	4	1	-3	-0.9	0.4	5	5	5	1	98		90	620	2689		YER111C	YLR182W	YPL163C		SWI4	SWI6	SVS1
4.7663	4	1	-3	0.2	-0.7	4	5	4	0	99		1645	755	993		YDL056W	YLR131C	YKL084W		MBP1	ACE2	HOT13
3.1448	4	1	-3	0.2	-0.7	3	5	3	0	99		1645	755	532		YDL056W	YLR131C	YGR125W		MBP1	ACE2	YGR125W
4.595	4	1	-3	0.2	-0.7	5	5	5	0	99		1645	755	3985		YDL056W	YLR131C	YHR195W		MBP1	ACE2	NVJ1
2.9856	2	1	-1	-1	0.8	3	5	1	0	100		4283	636	2216		YDR423C	YML007W	YLR108C		CAD1	YAP1	YLR108C
1.928	2	1	-1	-1	0.8	3	5	3	1	100		4283	636	4447		YDR423C	YML007W	YMR038C		CAD1	YAP1	CCS1
3.9303	2	1	-1	-1	0.8	3	3	3	1	100		4283	636	605		YDR423C	YML007W	YKR071C		CAD1	YAP1	DRE2
4.9607	2	1	-1	-1	0.8	5	5	5	0	100		4283	636	4414		YDR423C	YML007W	YLR043C		CAD1	YAP1	TRX1
3.702	2	1	-1	-1	0.8	4	4	3	0	100		4283	636	1405		YDR423C	YML007W	YLL060C		CAD1	YAP1	GTT2
3.5724	2	1	-1	-1	0.8	4	4	4	0	100		4283	636	128		YDR423C	YML007W	YGR209C		CAD1	YAP1	TRX2
4.5155	2	1	-1	-1	0.8	3	5	3	0	100		4283	636	1129		YDR423C	YML007W	YPR048W		CAD1	YAP1	TAH18
4.3396	2	1	-1	-1	0.8	3	5	3	0	100		4283	636	1004		YDR423C	YML007W	YKR052C		CAD1	YAP1	MRS4
2.5481	1	5	4	0	0.1	5	5	2	1	101		2998	3365	1510		YML027W	YMR016C	YPL149W		YOX1	SOK2	ATG5
4.9503	1	5	4	0	0.1	5	5	5	1	101		2998	3365	5232		YML027W	YMR016C	YOR038C		YOX1	SOK2	HIR2
4.8618	1	5	4	0	0.1	5	5	5	1	101		2998	3365	970		YML027W	YMR016C	YIR042C		YOX1	SOK2	YIR042C
4.482	1	5	4	0	0.1	5	5	5	1	101		2998	3365	5945		YML027W	YMR016C	YOR039W		YOX1	SOK2	CKB2
1.6403	1	5	4	0	0.1	5	5	4	1	101		2998	3365	4597		YML027W	YMR016C	YAR027W		YOX1	SOK2	UIP3
1.5835	1	5	4	0	0.1	5	5	5	1	101		2998	3365	2180		YML027W	YMR016C	YJL222W		YOX1	SOK2	VTH2
1.5892	1	5	4	0	0.1	5	5	3	0	101		2998	3365	2942		YML027W	YMR016C	YJL223C		YOX1	SOK2	PAU1
4.0218	3	1	-2	1	0.1	5	5	5	1	102		2998	1415	5705		YML027W	YLR183C	YBR055C		YOX1	TOS4	PRP6
3.7765	3	1	-2	1	0.1	5	5	5	1	102		2998	1415	2966		YML027W	YLR183C	YKR090W		YOX1	TOS4	PXL1
3.6338	3	1	-2	1	0.1	5	5	5	1	102		2998	1415	4975		YML027W	YLR183C	YBR056W		YOX1	TOS4	YBR056W
4.1114	3	1	-2	1	0.1	5	5	5	1	102		2998	1415	2205		YML027W	YLR183C	YKR089C		YOX1	TOS4	TGL4
2.1728	3	1	-2	1	0.1	5	5	5	0	102		2998	1415	1111		YML027W	YLR183C	YPL039W		YOX1	TOS4	YPL039W
1.9384	3	1	-2	1	0.1	5	5	5	1	102		2998	1415	3225		YML027W	YLR183C	YER159C		YOX1	TOS4	BUR6
4.9504	3	1	-2	1	0.1	5	5	5	1	102		2998	1415	1400		YML027W	YLR183C	YKR070W		YOX1	TOS4	YKR070W
3.2782	3	1	-2	1	0.1	5	5	5	1	102		2998	1415	5755		YML027W	YLR183C	YER010C		YOX1	TOS4	YER010C
4.9456	1	5	4	0	0.1	5	5	5	1	103		2998	1538	1312		YML027W	YFR034C	YGL099W		YOX1	PHO4	LSG1
1.0714	1	5	4	0	0.1	5	5	3	1	103		2998	1538	566		YML027W	YFR034C	YIL136W		YOX1	PHO4	OM45
4.2944	1	5	4	0	0.1	5	5	5	1	103		2998	1538	1358		YML027W	YFR034C	YIL137C		YOX1	PHO4	YIL137C
2.9259	1	5	4	-0.9	0.7	5	5	3	1	104		2998	516	5722		YML027W	YGL096W	YCR057C		YOX1	TOS8	PWP2
4.9346	1	5	4	-0.9	0.7	5	5	5	1	104		2998	516	4305		YML027W	YGL096W	YFR009W		YOX1	TOS8	GCN20
3.0808	1	5	4	-0.9	0.7	5	5	5	1	104		2998	516	5101		YML027W	YGL096W	YIL106W		YOX1	TOS8	MOB1
4.4231	1	5	4	-0.9	0.7	5	5	5	1	104		2998	516	5822		YML027W	YGL096W	YIL107C		YOX1	TOS8	PFK26
1.7031	1	5	4	-0.9	0.7	5	5	4	0	104		2998	516	1197		YML027W	YGL096W	YAL058W		YOX1	TOS8	CNE1
4.0335	1	5	4	-0.9	0.7	5	5	4	1	104		2998	516	4077		YML027W	YGL096W	YMR146C		YOX1	TOS8	TIF34
1.4662	1	5	4	-0.9	0.7	4	5	3	0	104		2998	516	4306		YML027W	YGL096W	YFR011C		YOX1	TOS8	YFR011C
4.7715	1	5	4	-0.9	0.7	5	5	5	1	104		2998	516	4810		YML027W	YGL096W	YMR147W		YOX1	TOS8	YMR147W
4.8852	5	1	-4	1	-0.1	5	5	5	0	105		2998	4858	2944		YML027W	YOR028C	YJR003C		YOX1	CIN5	YJR003C
4.3731	5	1	-4	1	-0.1	4	5	4	0	105		2998	4858	496		YML027W	YOR028C	YER038C		YOX1	CIN5	KRE29
4.4593	1	5	4	0.1	0.5	5	5	5	1	106		2998	5777	3686		YML027W	YGL073W	YKL051W		YOX1	HSF1	SFK1
2.685	1	5	4	0.1	0.5	5	5	3	0	106		2998	5777	4391		YML027W	YGL073W	YKL052C		YOX1	HSF1	ASK1
4.9549	1	5	4	0.1	0.5	5	5	5	1	106		2998	5777	2268		YML027W	YGL073W	YNL281W		YOX1	HSF1	HCH1
4.3146	1	2	1	-0.8	0.2	5	5	4	1	107		2998	307	5000		YML027W	YOR344C	YDL120W		YOX1	TYE7	YFH1
3.4951	1	2	1	-0.8	0.2	4	5	4	0	107		2998	307	5732		YML027W	YOR344C	YDL121C		YOX1	TYE7	YDL121C
4.0221	1	2	1	-0.2	1	4	4	4	1	108		2998	2661	1029		YML027W	YOR077W	YLR363C		YOX1	RTS2	NMD4
4.9324	1	2	1	-0.2	1	5	5	5	0	108		2998	2661	225		YML027W	YOR077W	YLR364W		YOX1	RTS2	YLR364W
4.795	1	3	2	1	0.1	5	5	5	1	109		2998	3384	5569		YML027W	YNL103W	YNL030W		YOX1	MET4	HHF2
4.5275	1	3	2	1	0.1	5	5	5	1	109		2998	3384	4822		YML027W	YNL103W	YNL031C		YOX1	MET4	HHT2
4.9459	4	1	-3	-0.8	0.2	5	5	5	1	110		3365	516	2429		YMR016C	YGL096W	YDL243C		SOK2	TOS8	AAD4
4.1319	4	1	-3	-0.8	0.2	4	5	3	1	110		3365	516	543		YMR016C	YGL096W	YHL021C		SOK2	TOS8	YHL021C
4.7052	4	1	-3	-0.8	0.2	4	5	4	1	110		3365	516	1660		YMR016C	YGL096W	YDR098C		SOK2	TOS8	GRX3
3.942	4	1	-3	-0.9	0.4	5	5	3	0	111		3365	4858	3306		YMR016C	YOR028C	YJR102C		SOK2	CIN5	VPS25
4.7738	4	1	-3	-0.9	0.4	5	5	5	1	111		3365	4858	4014		YMR016C	YOR028C	YJR103W		SOK2	CIN5	URA8
4.3199	2	1	-1	-0.8	1	4	5	4	1	112		3365	3316	1291		YMR016C	YKL043W	YER033C		SOK2	PHD1	ZRG8
4.4515	2	1	-1	-0.8	1	4	5	4	1	112		3365	3316	4483		YMR016C	YKL043W	YOR107W		SOK2	PHD1	RGS2
3.4864	2	1	-1	-0.8	1	4	4	4	0	112		3365	3316	494		YMR016C	YKL043W	YER034W		SOK2	PHD1	YER034W
4.5096	2	1	-1	-0.1	0.6	5	5	5	0	113		3365	1538	5118		YMR016C	YFR034C	YJL172W		SOK2	PHO4	CPS1
4.9708	2	1	-1	-0.1	0.6	5	5	5	0	113		3365	1538	5838		YMR016C	YFR034C	YJL173C		SOK2	PHO4	RFA3
4.2654	1	2	1	0.3	1	5	5	5	1	114		2910	1415	1230		YHR084W	YLR183C	YBR083W		STE12	TOS4	TEC1
4.2567	1	2	1	0.3	1	4	4	4	0	114		2910	1415	1640		YHR084W	YLR183C	YCR089W		STE12	TOS4	FIG2
2.9646	1	2	1	-0.6	0.3	1	4	1	1	115		2186	2838	3370		YJR094C	YDR207C	YMR133W		IME1	UME6	REC114
4.9359	1	2	1	-0.6	0.3	4	5	4	0	115		2186	2838	4461		YJR094C	YDR207C	YNL210W		IME1	UME6	MER1
4.6214	1	4	3	0.1	-0.5	5	5	5	0	116		516	1538	1678		YGL096W	YFR034C	YDR474C		TOS8	PHO4
4.5903	1	4	3	0.1	-0.5	4	5	4	0	116		516	1538	5046		YGL096W	YFR034C	YFL009W		TOS8	PHO4	CDC4
4.9523	1	4	3	0.1	-0.5	5	5	5	0	116		516	1538	5047		YGL096W	YFR034C	YFL010C		TOS8	PHO4	WWM1
3.1089	2	1	-1	-1	0.3	1	5	1	0	117		516	1415	3404		YGL096W	YLR183C	YOL072W		TOS8	TOS4	THP1
4.4393	2	1	-1	-1	0.3	3	3	3	0	117		516	1415	4109		YGL096W	YLR183C	YOL073C		TOS8	TOS4	YOL073C
4.1324	2	1	-1	-1	0.3	5	5	5	1	117		516	1415	5207		YGL096W	YLR183C	YNL051W		TOS8	TOS4	COG5
3.4566	1	3	2	-0.7	0.9	4	5	4	1	118		1415	82	3642		YLR183C	YEL009C	YHR019C		TOS4	GCN4	DED81
4.9506	1	3	2	-0.7	0.9	4	5	4	1	118		1415	82	4342		YLR183C	YEL009C	YHR020W		TOS4	GCN4	YHR020W
4.1979	1	3	2	-0.7	0.9	5	5	3	0	118		1415	82	3894		YLR183C	YEL009C	YBR119W		TOS4	GCN4	MUD1
4.5596	2	1	-1	0.7	0.4	5	5	5	1	119		1415	3198	4404		YLR183C	YDR310C	YLL004W		TOS4	SUM1	ORC3
4.849	2	1	-1	0.7	0.4	5	5	5	1	119		1415	3198	3702		YLR183C	YDR310C	YLL005C		TOS4	SUM1	SPO75
3.2904	4	1	-3	0.8	-0.1	4	4	3	1	120		309	3384	619		YPL038W	YNL103W	YLR180W		MET31	MET4	SAM1
4.9515	4	1	-3	0.8	-0.1	5	5	5	1	120		309	3384	1413		YPL038W	YNL103W	YLR179C		MET31	MET4	YLR179C
4.7172	2	1	-1	0.1	-0.3	4	5	4	1	121		82	1538	579		YEL009C	YFR034C	YJL200C		GCN4	PHO4	ACO2
4.9482	2	1	-1	0.1	-0.3	5	5	5	1	121		82	1538	1107		YEL009C	YFR034C	YOR337W		GCN4	PHO4	TEA1
4.6042	1	3	2	0	0.7	4	4	4	1	122		82	3198	4382		YEL009C	YDR310C	YJR028W		GCN4	SUM1	YJR028W
2.9498	1	3	2	0	0.7	3	5	1	1	122		82	3198	3676		YEL009C	YDR310C	YJR025C		GCN4	SUM1	BNA1
4.5045	1	3	2	0	0.7	4	5	4	1	122		82	3198	3855		YEL009C	YDR310C	YJR029W		GCN4	SUM1	YJR029W
4.0183	1	3	2	0	0.7	4	5	3	0	122		82	3198	3677		YEL009C	YDR310C	YJR027W		GCN4	SUM1	YJR027W
3.6659	1	1	0	0.8	-0.1	4	4	4	1	123		3040	3198	3999		YOL067C	YDR310C	YJL038C		RTG1	SUM1	YJL038C
4.9704	1	1	0	0.8	-0.1	5	5	5	1	123		3040	3198	3289		YOL067C	YDR310C	YJL037W		RTG1	SUM1	YJL037W

## Sheet: three_reg
the results of three-regulator-to-one-target-gene motifs in the H2O2 stress dataset for the manuscript by He et al (2007) Shifted cumulative activity of transcription factors as a mechanism of quantitative gene regulation
in the column the holistic relationship between the assembled profile of regulators and that of target gene, 1 represent positive relationship and 0 represent negative relationship
indexes (row number) for regulators or target genes is for identification of genes transcriptional expressional profile in the calculation by programs.
local clustering coefficient	function time point of regulator 1	function time point of regulator 2	function time point of regulator 3	time shift between regualtor 1 and 2	time shift between the assembled regulator (by 1 and 2) and regulator 3	conversion efficiency of regualtor1	conversion efficiency of regualtor2	conversion efficiency of regualtor3	end time point of the alignment in the assembled transcriptional expression profile of regulators	end time point of the alignment in the transcriptional expression profile of target gene	number of time points matched between the assembled profile and that of the target gene	the holistic relationship between the assembled profile of regulators and that of target gene	index of the convergence mode		index (row number) of regulator 1 in the expression data	index (row number) of regulator 2 in the expression data	index (row number) of regulator 3 in the expression data	index (row number) of target gene in the expression data		systematic name of regualtor 1	systematic name of regualtor 2	systematic name of regualtor 3	systematic name of target gene		standard name of regualtor 1	standard name of regualtor 2	standard name of regualtor 3	standard name of target gene
4.17568	3	1	2	-2	1	0.9	-0.0999999	0.5	5	5	5	1	1		5106	309	3384	1778		YIR023W	YPL038W	YNL103W	YJL210W		DAL81	MET31	MET4	PEX2
4.93212	3	1	2	-2	1	0.9	-0.0999999	0.5	5	5	5	1	1		5106	309	3384	1779		YIR023W	YPL038W	YNL103W	YJL212C		DAL81	MET31	MET4	OPT1
4.93097	2	1	4	-1	3	-0.4	7.45058e-08	0.5	4	5	4	1	2		1450	4808	2301	2583		YNL068C	YMR043W	YOR372C	YLR189C		FKH2	MCM1	NDD1	ATG26
2.9142	2	1	4	-1	3	-0.4	7.45058e-08	0.5	4	5	3	1	2		1450	4808	2301	755		YNL068C	YMR043W	YOR372C	YLR131C		FKH2	MCM1	NDD1	ACE2
3.54145	2	1	4	-1	3	-0.4	7.45058e-08	0.5	4	4	3	1	2		1450	4808	2301	2734		YNL068C	YMR043W	YOR372C	YML052W		FKH2	MCM1	NDD1	SUR7
3.35251	2	1	4	-1	3	-0.4	7.45058e-08	0.5	5	5	5	0	2		1450	4808	2301	4595		YNL068C	YMR043W	YOR372C	YAR018C		FKH2	MCM1	NDD1	KIN3
2.96161	2	1	4	-1	3	-0.4	7.45058e-08	0.5	4	5	3	1	2		1450	4808	2301	4905		YNL068C	YMR043W	YOR372C	YDR150W		FKH2	MCM1	NDD1	NUM1
3.99156	2	1	4	-1	3	-0.4	7.45058e-08	0.5	4	4	4	1	2		1450	4808	2301	4065		YNL068C	YMR043W	YOR372C	YML053C		FKH2	MCM1	NDD1	YML053C
1.92859	2	1	4	-1	3	-0.4	7.45058e-08	0.5	1	3	1	0	2		1450	4808	2301	1820		YNL068C	YMR043W	YOR372C	YLR190W		FKH2	MCM1	NDD1	MMR1
4.9575	2	1	4	-1	3	-0.4	7.45058e-08	0.5	4	5	4	1	2		1450	4808	2301	2874		YNL068C	YMR043W	YOR372C	YGL021W		FKH2	MCM1	NDD1	ALK1
3.50131	2	1	4	-1	3	-0.4	7.45058e-08	0.5	4	5	4	1	2		1450	4808	2301	2124		YNL068C	YMR043W	YOR372C	YGL116W		FKH2	MCM1	NDD1	CDC20
4.7112	3	1	1	-2	0	0.8	0.3	-0.6	5	5	5	1	3		1450	3114	4464	3736		YNL068C	YPR104C	YNL216W	YML063W		FKH2	FHL1	RAP1	RPS1B
4.93109	3	1	1	-2	0	0.8	0.3	-0.6	5	5	5	1	3		1450	3114	4464	4440		YNL068C	YPR104C	YNL216W	YML064C		FKH2	FHL1	RAP1	TEM1
4.80657	1	4	3	3	2	0.4	0.9	-1	4	5	4	1	4		1450	1645	620	5723		YNL068C	YDL056W	YLR182W	YDL017W		FKH2	MBP1	SWI6	CDC7
4.93078	1	4	3	3	2	0.4	0.9	-1	5	5	5	1	4		1450	1645	620	4995		YNL068C	YDL056W	YLR182W	YDL018C		FKH2	MBP1	SWI6	ERP3
4.15256	1	4	3	3	2	0.4	0.9	-1	4	5	4	1	4		1450	1645	620	3918		YNL068C	YDL056W	YLR182W	YDR115W		FKH2	MBP1	SWI6	YDR115W
4.98065	2	4	1	2	-1	0.9	0.3	-0.0999999	5	5	5	1	5		1450	82	636	4017		YNL068C	YEL009C	YML007W	YJR109C		FKH2	GCN4	YAP1	CPA2
4.78825	2	4	1	2	-1	0.9	0.3	-0.0999999	5	5	4	1	5		1450	82	636	3310		YNL068C	YEL009C	YML007W	YJR110W		FKH2	GCN4	YAP1	YMR1
4.93126	1	2	5	1	4	-0.7	0.2	-0.7	5	5	5	1	6		1450	888	2998	4693		YNL068C	YDR451C	YML027W	YGL256W		FKH2	YHP1	YOX1	ADH4
4.33169	1	2	5	1	4	-0.7	0.2	-0.7	5	5	5	1	6		1450	888	2998	1980		YNL068C	YDR451C	YML027W	YGL257C		FKH2	YHP1	YOX1	MNT2
4.22703	1	3	3	2	2	0.6	0.6	-1	5	5	5	0	7		1450	852	5777	2789		YNL068C	YCR065W	YGL073W	YBL032W		FKH2	HCM1	HSF1	HEK2
4.93453	1	3	3	2	2	0.6	0.6	-1	5	5	5	1	7		1450	852	5777	1586		YNL068C	YCR065W	YGL073W	YBL033C		FKH2	HCM1	HSF1	RIB1
4.94627	2	1	4	-1	3	-0.2	0.1	-1	5	5	5	1	8		985	3939	4282	5091		YJR060W	YDR501W	YDR421W	YHR137W		CBF1	PLM2	ARO80	ARO9
3.84929	2	1	4	-1	3	-0.2	0.1	-1	4	5	4	1	8		985	3939	4282	5812		YJR060W	YDR501W	YDR421W	YHR136C		CBF1	PLM2	ARO80	SPL2
4.93743	1	4	5	3	4	-0.5	0.8	-0.3	5	5	5	1	9		985	4808	3365	1569		YJR060W	YMR043W	YMR016C	YHR099W		CBF1	MCM1	SOK2	TRA1
3.58291	1	4	5	3	4	-0.5	0.8	-0.3	4	5	4	0	9		985	4808	3365	3982		YJR060W	YMR043W	YMR016C	YHR098C		CBF1	MCM1	SOK2	SFB3
2.89651	3	1	3	-2	2	0.5	-0.6	-0.9	3	5	3	1	10		2479	3114	4464	3216		YGL013C	YPR104C	YNL216W	YEL054C		PDR1	FHL1	RAP1	RPL12A
4.96898	3	1	3	-2	2	0.5	-0.6	-0.9	4	5	4	1	10		2479	3114	4464	3224		YGL013C	YPR104C	YNL216W	YER074W		PDR1	FHL1	RAP1	RPS24A
4.98695	1	2	1	1	0	-0.5	0.7	-0.2	5	5	5	1	11		5355	4464	3198	3561		YBR049C	YNL216W	YDR310C	YDL186W		REB1	RAP1	SUM1	YDL186W
4.96765	1	2	1	1	0	-0.5	0.7	-0.2	5	5	5	1	11		5355	4464	3198	3562		YBR049C	YNL216W	YDR310C	YDL188C		REB1	RAP1	SUM1	PPH22
4.93004	2	4	1	2	-1	-0.3	0.9	0.4	5	5	5	1	12		5355	787	1796	5153		YBR049C	YKL032C	YKL112W	YLL033W		REB1	IXR1	ABF1	YLL033W
3.37175	2	4	1	2	-1	-0.3	0.9	0.4	5	5	5	1	12		5355	787	1796	3857		YBR049C	YKL032C	YKL112W	YLL034C		REB1	IXR1	ABF1	RIX7
4.58968	1	1	2	0	1	7.45058e-08	0.3	-0.4	5	5	5	1	13		5355	3114	4464	1765		YBR049C	YPR104C	YNL216W	YIL148W		REB1	FHL1	RAP1	RPL40A
4.9332	1	1	2	0	1	7.45058e-08	0.3	-0.4	5	5	5	1	13		5355	3114	4464	2535		YBR049C	YPR104C	YNL216W	YIL149C		REB1	FHL1	RAP1	MLP2
4.94749	3	1	4	-2	3	0.1	0.3	-0.8	5	5	5	1	14		5355	3939	1415	3032		YBR049C	YDR501W	YLR183C	YNR039C		REB1	PLM2	TOS4	ZRG17
4.14485	3	1	4	-2	3	0.1	0.3	-0.8	4	5	4	1	14		5355	3939	1415	2274		YBR049C	YDR501W	YLR183C	YNR040W		REB1	PLM2	TOS4	YNR040W
4.93133	1	4	2	3	1	-0.3	0.5	0.6	4	5	4	1	15		5355	4630	4644	866		YBR049C	YDL106C	YDR146C	YDL225W		REB1	PHO2	SWI5	SHS1
4.93514	1	4	2	3	1	-0.3	0.5	0.6	4	4	4	1	15		5355	4630	4644	50		YBR049C	YDL106C	YDR146C	YDL226C		REB1	PHO2	SWI5	GCS1
4.93223	2	1	1	-1	0	0.3	-1	0.7	5	5	5	1	16		5355	5554	1036	910		YBR049C	YMR042W	YML099C	YFL023W		REB1	ARG80	ARG81	BUD27
4.31704	2	1	1	-1	0	0.3	-1	0.7	5	5	5	1	16		5355	5554	1036	99		YBR049C	YMR042W	YML099C	YFL024C		REB1	ARG80	ARG81	EPL1
4.93858	1	2	3	1	2	0.5	-1	-0.4	5	5	5	0	17		5355	2301	1796	1733		YBR049C	YOR372C	YKL112W	YGR231C		REB1	NDD1	ABF1	PHB2
3.87642	1	2	3	1	2	0.5	-1	-0.4	3	5	3	0	17		5355	2301	1796	2506		YBR049C	YOR372C	YKL112W	YGR232W		REB1	NDD1	ABF1	NAS6
4.93182	1	2	3	1	2	0.3	0.8	-1	5	5	5	0	18		5378	3939	1415	147		YDR043C	YDR501W	YLR183C	YIL019W		NRG1	PLM2	TOS4	FAF1
3.65376	1	2	3	1	2	0.3	0.8	-1	5	5	2	0	18		5378	3939	1415	957		YDR043C	YDR501W	YLR183C	YIL020C		NRG1	PLM2	TOS4	HIS6
4.95091	3	1	1	-2	0	0.6	0.3	-0.0999999	5	5	5	1	19		5554	1036	82	163		YMR042W	YML099C	YEL009C	YJL088W		ARG80	ARG81	GCN4	ARG3
3.65796	3	1	1	-2	0	0.6	0.3	-0.0999999	3	5	3	1	19		5554	1036	82	1892		YMR042W	YML099C	YEL009C	YOL140W		ARG80	ARG81	GCN4	ARG8
3.22047	1	3	2	2	1	-0.4	0.1	-0.7	3	4	3	0	20		2711	3329	4320	5622		YGL071W	YKR099W	YGL237C	YPL019C		RCS1	BAS1	HAP2	VTC3
4.93485	1	3	2	2	1	-0.4	0.1	-0.7	5	5	5	0	20		2711	3329	4320	4878		YGL071W	YKR099W	YGL237C	YPL018W		RCS1	BAS1	HAP2	CTF19
4.64572	1	3	1	2	0	0.2	0.7	-0.9	4	5	4	1	21		5479	3114	4464	5276		YIR018W	YPR104C	YNL216W	YPR131C		YAP5	FHL1	RAP1	NAT3
4.70833	1	3	1	2	0	0.2	0.7	-0.9	4	5	4	1	21		5479	3114	4464	5981		YIR018W	YPR104C	YNL216W	YPR132W		YAP5	FHL1	RAP1	RPS23B
4.18214	1	3	1	2	0	0.2	0.7	-0.9	4	5	2	1	21		5479	3114	4464	72		YIR018W	YPR104C	YNL216W	YDR450W		YAP5	FHL1	RAP1	RPS18A
3.07926	1	3	1	2	0	0.2	0.7	-0.9	5	5	5	1	21		5479	3114	4464	5246		YIR018W	YPR104C	YNL216W	YOR234C		YAP5	FHL1	RAP1	RPL33B
4.93134	1	3	1	2	0	0.2	0.7	-0.9	4	5	4	1	21		5479	3114	4464	4351		YIR018W	YPR104C	YNL216W	YHR203C		YAP5	FHL1	RAP1	RPS4B
4.03644	1	3	1	2	0	0.2	0.7	-0.9	5	5	5	1	21		5479	3114	4464	2366		YIR018W	YPR104C	YNL216W	YMR142C		YAP5	FHL1	RAP1	RPL13B
4.268	1	3	1	2	0	0.2	0.7	-0.9	4	5	4	1	21		5479	3114	4464	3651		YIR018W	YPR104C	YNL216W	YHR204W		YAP5	FHL1	RAP1	MNL1
4.93688	2	1	2	-1	1	-0.3	0.2	0.6	5	5	5	1	22		5479	2972	1047	3228		YIR018W	YLR013W	YMR182C	YFL062W		YAP5	GAT3	RGM1	COS4
3.56434	2	1	2	-1	1	-0.3	0.2	0.6	5	5	5	1	22		5479	2972	1047	992		YIR018W	YLR013W	YMR182C	YJR161C		YAP5	GAT3	RGM1	COS5
4.93564	4	1	3	-3	2	-0.3	-1	0.4	5	5	5	1	23		5479	2972	4644	3229		YIR018W	YLR013W	YDR146C	YFL064C		YAP5	GAT3	SWI5	YFL064C
2.39907	4	1	3	-3	2	-0.3	-1	0.4	5	5	1	1	23		5479	2972	4644	3950		YIR018W	YLR013W	YDR146C	YFL065C		YAP5	GAT3	SWI5	YFL065C
3.98044	1	2	4	1	3	0.4	0.8	-0.7	5	5	4	0	24		5479	2972	5502	631		YIR018W	YLR013W	YKL062W	YLR464W		YAP5	GAT3	MSN4	YLR464W
4.96057	1	2	4	1	3	0.4	0.8	-0.7	4	5	4	1	24		5479	2972	5502	632		YIR018W	YLR013W	YKL062W	YLR466W		YAP5	GAT3	MSN4	YRF1-4
4.94617	3	3	1	0	-2	0.5	0.2	-0.0999999	5	5	5	1	25		3939	5777	1415	5077		YDR501W	YGL073W	YLR183C	YGR197C		PLM2	HSF1	TOS4	SNG1
4.05611	3	3	1	0	-2	0.5	0.2	-0.0999999	4	5	4	1	25		3939	5777	1415	5797		YDR501W	YGL073W	YLR183C	YGR198W		PLM2	HSF1	TOS4	YGR198W
4.93433	2	1	2	-1	1	0.5	0.2	0.3	5	5	4	1	26		3939	1645	5502	3576		YDR501W	YDL056W	YKL062W	YDR228C		PLM2	MBP1	MSN4	PCF11
3.68154	2	1	2	-1	1	0.5	0.2	0.3	4	5	4	0	26		3939	1645	5502	4274		YDR501W	YDL056W	YKL062W	YDR229W		PLM2	MBP1	MSN4	IVY1
4.94271	1	3	4	2	3	0.3	-0.5	-0.3	5	5	5	1	27		3939	888	852	1670		YDR501W	YDR451C	YCR065W	YDR286C		PLM2	YHP1	HCM1	YDR286C
3.6377	1	3	4	2	3	0.3	-0.5	-0.3	5	5	5	0	27		3939	888	852	2444		YDR501W	YDR451C	YCR065W	YDR287W		PLM2	YHP1	HCM1	YDR287W
4.36431	5	1	3	-4	2	-0.6	0.3	-0.2	4	5	4	0	28		5413	888	1645	4230		YER088C	YDR451C	YDL056W	YAR008W		DOT6	YHP1	MBP1	SEN34
4.93457	5	1	3	-4	2	-0.6	0.3	-0.2	5	5	5	0	28		5413	888	1645	3533		YER088C	YDR451C	YDL056W	YAR007C		DOT6	YHP1	MBP1	RFA1
4.26507	2	5	1	3	-1	0.4	0.7	-1	4	5	4	1	29		3114	2301	4464	4518		YPR104C	YOR372C	YNL216W	YPR102C		FHL1	NDD1	RAP1	RPL11A
4.9326	2	5	1	3	-1	0.4	0.7	-1	5	5	5	1	29		3114	2301	4464	3827		YPR104C	YOR372C	YNL216W	YPR103W		FHL1	NDD1	RAP1	PRE2
3.92775	4	2	1	-2	-1	0.4	0.1	-0.0999999	1	5	1	0	30		3114	888	4464	1470		YPR104C	YDR451C	YNL216W	YOL040C		FHL1	YHP1	RAP1	RPS15
4.97321	4	2	1	-2	-1	0.4	0.1	-0.0999999	5	5	5	0	30		3114	888	4464	683		YPR104C	YDR451C	YNL216W	YOL039W		FHL1	YHP1	RAP1	RPP2A
4.94667	1	2	4	1	3	-0.4	0.7	-0.0999999	5	5	5	1	31		3114	4464	729	2409		YPR104C	YNL216W	YPL248C	YBR188C		FHL1	RAP1	GAL4	NTC20
4.81163	1	2	4	1	3	-0.4	0.7	-0.0999999	5	5	5	1	31		3114	4464	729	1631		YPR104C	YNL216W	YPL248C	YBR189W		FHL1	RAP1	GAL4	RPS9B
4.94675	2	1	1	-1	0	-0.6	0.8	-0.0999999	5	5	4	1	32		3114	4464	309	980		YPR104C	YNL216W	YPL038W	YJL191W		FHL1	RAP1	MET31	RPS14B
3.24252	2	1	1	-1	0	-0.6	0.8	-0.0999999	4	5	4	1	32		3114	4464	309	171		YPR104C	YNL216W	YPL038W	YJL192C		FHL1	RAP1	MET31	SOP4
3.91744	1	5	3	4	2	0.7	0.8	-0.8	4	5	4	1	33		3114	852	1415	829		YPR104C	YCR065W	YLR183C	YBL092W		FHL1	HCM1	TOS4	RPL32
4.93225	1	5	3	4	2	0.7	0.8	-0.8	5	5	5	0	33		3114	852	1415	8		YPR104C	YCR065W	YLR183C	YBL093C		FHL1	HCM1	TOS4	ROX3
4.76551	5	2	1	-3	-1	0.8	0.7	-0.2	4	5	4	0	34		3114	2998	636	208		YPR104C	YML027W	YML007W	YLR074C		FHL1	YOX1	YAP1	BUD20
4.9505	5	2	1	-3	-1	0.8	0.7	-0.2	5	5	4	1	34		3114	2998	636	1017		YPR104C	YML027W	YML007W	YLR075W		FHL1	YOX1	YAP1	RPL10
4.97747	3	5	1	2	-2	-1	0.5	-0.2	5	5	5	1	35		1372	4808	852	3444		YJL206C	YMR043W	YCR065W	YPL276W		YJL206C	MCM1	HCM1	YPL276W
4.96227	3	5	1	2	-2	-1	0.5	-0.2	5	5	5	1	35		1372	4808	852	4147		YJL206C	YMR043W	YCR065W	YPL277C		YJL206C	MCM1	HCM1	YPL277C
3.14264	4	2	1	-2	-1	0.8	-0.3	-0.3	3	5	1	1	36		4644	5502	5800	2529		YDR146C	YKL062W	YGR288W	YIL050W		SWI5	MSN4	MAL13	PCL7
4.95728	4	2	1	-2	-1	0.8	-0.3	-0.3	5	5	5	1	36		4644	5502	5800	1759		YDR146C	YKL062W	YGR288W	YIL051C		SWI5	MSN4	MAL13	MMF1
4.93166	4	1	2	-3	1	-1	7.45058e-08	-0.6	5	5	5	0	37		2301	852	3365	181		YOR372C	YCR065W	YMR016C	YJR156C		NDD1	HCM1	SOK2	THI11
3.85089	4	1	2	-3	1	-1	7.45058e-08	-0.6	1	5	1	0	37		2301	852	3365	5573		YOR372C	YCR065W	YMR016C	YNL040W		NDD1	HCM1	SOK2	YNL040W
4.38596	4	1	2	-3	1	-1	7.45058e-08	-0.6	2	5	2	1	37		2301	852	3365	5203		YOR372C	YCR065W	YMR016C	YNL041C		NDD1	HCM1	SOK2	COG6
4.9302	1	4	1	3	0	0.2	0.5	-0.9	5	5	5	1	38		2301	852	2998	846		YOR372C	YCR065W	YML027W	YCL057W		NDD1	HCM1	YOX1	PRD1
4.31855	1	4	1	3	0	0.2	0.5	-0.9	5	5	5	0	38		2301	852	2998	31		YOR372C	YCR065W	YML027W	YCL058C		NDD1	HCM1	YOX1	FYV5
4.93185	1	3	3	2	2	0.8	-1	-0.9	5	5	5	1	39		2301	1796	3316	2510		YOR372C	YKL112W	YKL043W	YHL028W		NDD1	ABF1	PHD1	WSC4
4.24501	1	3	3	2	2	0.8	-1	-0.9	5	5	4	1	39		2301	1796	3316	1738		YOR372C	YKL112W	YKL043W	YHL029C		NDD1	ABF1	PHD1	YHL029C
4.93031	1	2	2	1	1	-0.9	-0.6	0.7	5	5	5	1	40		2301	3365	516	4897		YOR372C	YMR016C	YGL096W	YPR027C		NDD1	SOK2	TOS8	YPR027C
4.05993	1	2	2	1	1	-0.9	-0.6	0.7	5	5	5	1	40		2301	3365	516	5641		YOR372C	YMR016C	YGL096W	YPR028W		NDD1	SOK2	TOS8	YOP1
4.82049	1	1	2	0	1	0.3	0.2	-0.6	5	5	4	1	41		4464	516	1415	1290		YNL216W	YGL096W	YLR183C	YER031C		RAP1	TOS8	TOS4	YPT31
4.937	1	1	2	0	1	0.3	0.2	-0.6	5	5	5	1	41		4464	516	1415	493		YNL216W	YGL096W	YLR183C	YER032W		RAP1	TOS8	TOS4	FIR1
4.93217	1	2	3	1	2	-1	-0.8	0.4	5	5	5	1	42		4464	852	4858	3036		YNL216W	YCR065W	YOR028C	YOL059W		RAP1	HCM1	CIN5	GPD2
3.80069	1	2	3	1	2	-1	-0.8	0.4	5	5	5	1	42		4464	852	4858	2279		YNL216W	YCR065W	YOR028C	YOL060C		RAP1	HCM1	CIN5	MAM3
3.85429	2	4	1	2	-1	-0.9	0.6	0.6	5	5	5	1	43		1796	82	2560	1790		YKL112W	YEL009C	YKL109W	YKL015W		ABF1	GCN4	HAP4	PUT3
4.93042	2	4	1	2	-1	-0.9	0.6	0.6	5	5	5	1	43		1796	82	2560	2555		YKL112W	YEL009C	YKL109W	YKL016C		ABF1	GCN4	HAP4	ATP7
3.4046	5	3	1	-2	-2	0.6	-0.5	7.45058e-08	3	5	3	1	44		1796	4320	2560	96		YKL112W	YGL237C	YKL109W	YFL018C		ABF1	HAP2	HAP4	LPD1
4.9307	5	3	1	-2	-2	0.6	-0.5	7.45058e-08	5	5	5	1	44		1796	4320	2560	4701		YKL112W	YGL237C	YKL109W	YGR183C		ABF1	HAP2	HAP4	QCR9
4.93006	1	1	2	0	1	0.9	0.4	0.4	5	5	5	1	45		1796	3365	309	5500		YKL112W	YMR016C	YPL038W	YJR137C		ABF1	SOK2	MET31	ECM17
4.1921	1	1	2	0	1	0.9	0.4	0.4	3	4	3	1	45		1796	3365	309	5129		YKL112W	YMR016C	YPL038W	YJR138W		ABF1	SOK2	MET31	IML1
4.49996	2	4	1	2	-1	-0.8	0.9	0.1	4	5	4	1	46		1796	1645	620	4469		YKL112W	YDL056W	YLR182W	YNL312W		ABF1	MBP1	SWI6	RFA2
4.93096	2	4	1	2	-1	-0.8	0.9	0.1	5	5	5	1	46		1796	1645	620	3773		YKL112W	YDL056W	YLR182W	YNL313C		ABF1	MBP1	SWI6	YNL313C
3.56879	2	1	4	-1	3	0.3	0.5	-0.2	3	5	3	1	47		852	3365	516	2628		YCR065W	YMR016C	YGL096W	YNL078W		HCM1	SOK2	TOS8	NIS1
4.99275	2	1	4	-1	3	0.3	0.5	-0.2	5	5	5	1	47		852	3365	516	1864		YCR065W	YMR016C	YGL096W	YNL079C		HCM1	SOK2	TOS8	TPM1
4.94707	1	1	1	0	0	0.1	0.4	-0.9	5	5	5	1	48		90	1645	620	243		YER111C	YDL056W	YLR182W	YMR179W		SWI4	MBP1	SWI6	SPT21
4.23913	1	1	1	0	0	0.1	0.4	-0.9	5	5	5	1	48		90	1645	620	2998		YER111C	YDL056W	YLR182W	YML027W		SWI4	MBP1	SWI6	YOX1
4.95447	1	1	1	0	0	0.1	0.4	-0.9	5	5	4	1	48		90	1645	620	169		YER111C	YDL056W	YLR182W	YJL186W		SWI4	MBP1	SWI6	MNN5
4.41402	1	1	1	0	0	0.1	0.4	-0.9	5	5	5	1	48		90	1645	620	978		YER111C	YDL056W	YLR182W	YJL187C		SWI4	MBP1	SWI6	SWE1
4.93457	1	2	1	1	0	-0.3	0.6	-0.4	5	5	5	1	49		90	1645	4858	13		YER111C	YDL056W	YOR028C	YBR070C		SWI4	MBP1	CIN5	ALG14
3.83634	1	2	1	1	0	-0.3	0.6	-0.4	4	5	4	1	49		90	1645	4858	833		YER111C	YDL056W	YOR028C	YBR071W		SWI4	MBP1	CIN5	YBR071W
4.48404	1	3	2	2	1	-0.2	-0.7	0.7	5	5	5	1	50		1645	620	617	552		YDL056W	YLR182W	YLR176C	YHR154W		MBP1	SWI6	RFX1	RTT107
4.93349	1	3	2	2	1	-0.2	-0.7	0.7	5	5	5	1	50		1645	620	617	1343		YDL056W	YLR182W	YLR176C	YHR153C		MBP1	SWI6	RFX1	SPO16
3.63765	1	2	4	1	3	0.6	-0.5	-0.3	2	5	2	1	51		2998	3365	516	996		YML027W	YMR016C	YGL096W	YKL090W		YOX1	SOK2	TOS8	CUE2
4.93672	1	2	4	1	3	0.6	-0.5	-0.3	5	5	5	0	51		2998	3365	516	186		YML027W	YMR016C	YGL096W	YKL091C		YOX1	SOK2	TOS8	YKL091C
4.93127	2	3	1	1	-1	-0.9	0.7	0.7	5	5	5	1	52		516	1415	1817	328		YGL096W	YLR183C	YLR098C	YPR139C		TOS8	TOS4	CHA4	VPS66
4.60475	2	3	1	1	-1	-0.9	0.7	0.7	5	5	5	1	52		516	1415	1817	1132		YGL096W	YLR183C	YLR098C	YPR140W		TOS8	TOS4	CHA4	TAZ1
